# Supplementary material for: Estimation of Genetic Parameters for Heifer and Cow Fertility Traits Derived from On-Farm AI Service Records of South African Holstein Cattle
Source: Animals (Basel). 2022 Aug 10;12(16):2023. doi: 10.3390/ani12162023 (PMC9404416; doi:10.3390/ani12162023)
Supplement: Supplementary file 1 [file animals-12-02023-s001.zip]

Archive with 1 entries (1 files):
- animals-1778190-supplementary.xlsx
