# Supplementary material for: Estimation of Genetic Parameters for Heifer and Cow Fertility Traits Derived from On-Farm AI Service Records of South African Holstein Cattle
Source: Animals (Basel). 2022 Aug 10;12(16):2023. doi: 10.3390/ani12162023 (PMC9404416; doi:10.3390/ani12162023)
Supplement: Supplementary file 1 [file animals-12-02023-s001.zip › animals-1778190-supplementary.xlsx]

## Sheet: Sheet1
Herd	Dimmsa	Regno	Damreg	Sirereg	Bdate	Cdate	CY	SPC	Age	CFS	CFS80	Pd	DO	PD100	PD200
1	878	2010745012	34963710	36733475	862002	1182004	2004	1	27	235	1	2	235	1	1
1	878	2010745012	34963710	36733475	862002	1282005	2005	2	40	113	1	2	113	1	2
1	878	2010745012	34963710	36733475	862002	122007	2007	3	52	38	2	1	82	2	2
1	878	2010745012	34963710	36733475	862002	12272007	2007	4	64	169	1	2	169	1	2
1	4009	2011081326	0	2010568158	1212004	2112006	2006	1	24	120	2	1	182	1	2
1	4009	2011081326	0	2010568158	1212004	592007	2007	2	39	94	3	1	186	1	2
1	4020	2011081714	0	40820144	242004	412006	2006	1	25	85	1	2	85	2	2
1	4053	2011882962	0	2010612105	4102004	3312006	2006	1	23	96	2	1	169	1	2
1	4053	2011882962	0	2010612105	4102004	6212007	2007	2	38	79	1	2	79	2	2
1	4053	2011882962	0	2010612105	4102004	6132008	2008	3	50	72	2	1	249	1	1
1	4163	64322639	0	42333435	12172004	222007	2007	1	25	78	1	2	78	2	2
1	4217	64323041	0	0	252004	5202006	2006	1	27	62	2	1	81	2	2
1	4217	64323041	0	0	252004	5152007	2007	2	39	67	1	2	67	2	2
1	4220	64323066	0	0	2152004	382006	2006	1	24	108	3	1	135	1	2
1	4310	2011883416	0	0	12312004	3312007	2007	1	27	70	3	1	241	1	1
1	4314	64323926	0	0	12312004	2102007	2007	1	25	86	5	1	311	1	1
1	4984	2011883754	0	0	9142004	4112007	2007	1	30	82	1	2	82	2	2
1	5131	2011884844	120754720	2010568208	9132005	112008	2008	1	27	96	2	1	151	1	2
1	5141	2011884943	5050505	64208747	10202005	1252008	2008	1	27	96	7	1	270	1	1
1	5148	2011885015	128367894	2010315550	10272005	6122008	2008	1	31	70	1	2	70	2	2
1	5209	2012005985	0	0	9212005	162008	2008	1	27	161	2	1	189	1	2
1	5513	2011941263	2010962088	0	512005	7302007	2007	1	26	68	2	1	86	2	2
1	5513	2011941263	2010962088	0	512005	7142008	2008	2	38	95	4	1	235	1	1
1	5534	2011941347	201113871	0	512005	782007	2007	1	26	105	2	1	265	1	1
1	5550	2011941214	201113871	0	512005	8262007	2007	1	27	133	8	1	415	1	1
1	5557	2011941479	0	0	8142005	1172007	2007	1	26	199	1	2	199	1	2
1	5563	2011966476	0	0	8302005	1122007	2007	1	26	77	2	1	141	1	2
1	5593	2011966567	0	0	11132005	11112007	2007	1	23	144	7	1	363	1	1
1	5603	2011966419	0	0	5102005	1112007	2007	1	29	145	5	1	291	1	1
1	6001	2011885395	120754720	2010278121	122006	2212008	2008	1	25	74	6	1	204	1	1
1	6025	2011885635	128367894	2011081326	2112006	7132008	2008	1	29	42	6	1	256	1	1
1	6034	2011885726	128367894	40999658	2282006	662008	2008	1	27	93	2	1	152	1	2
1	6038	2011885767	128367894	2010568117	2282006	7272008	2008	1	28	103	1	2	103	1	2
1	6040	2011885783	128367894	2011081672	332006	5232008	2008	1	26	61	1	2	61	2	2
1	6054	2011885916	1H06802	100	3212006	5232008	2008	1	26	63	4	1	315	1	1
1	6056	2011885932	128367894	642323009	3222006	5272008	2008	1	26	72	1	2	72	2	2
1	6067	2011886039	1H06802	2011081821	3312006	5262008	2008	1	25	118	5	1	322	1	1
1	6070	2011886062	1H06802	2010648554	412006	6252008	2008	1	26	80	2	1	263	1	1
1	6071	2011886070	1H06802	2011870108	412006	672008	2008	1	26	60	2	1	238	1	1
1	6084	2011886203	1H06802	2011870116	492006	7212008	2008	1	27	111	3	1	299	1	1
1	6089	2011886278	1H06802	2010059919	4252006	7222008	2008	1	26	79	2	1	98	2	2
1	6089	2011886278	1H06802	2010059919	4252006	852009	2009	2	39	73	1	2	73	2	2
1	6112	2011886484	128367894	2011081896	5192006	7162008	2008	1	25	105	1	2	105	1	2
1	6121	2011886575	1H06802	2010124481	5282006	10162008	2008	1	28	77	1	2	77	2	2
1	6124	2011886617	128367894	0	612006	10142008	2008	1	28	93	1	2	93	2	2
1	6143	0	1H06802	2010929020	722006	11232008	2008	1	28	87	3	1	150	1	2
1	6147	2011886815	1H06802	2010928949	752006	182009	2009	1	30	70	2	1	75	2	2
1	6150	0	1H06802	2010225684	612006	9302008	2008	1	27	64	2	1	109	1	2
1	6151	0	1H06802	2010927974	7142006	12242008	2008	1	29	83	2	1	105	1	2
1	6157	2011886914	1H06802	61176822	7172006	9162008	2008	1	25	100	1	2	100	2	2
1	6163	2011886971	1H06802	2011883036	7252006	952008	2008	1	25	71	1	2	71	2	2
1	6163	2011886971	1H06802	2011883036	7252006	8162009	2009	2	36	64	1	2	64	2	2
1	6165	0	0	2010654517	7262006	7212008	2008	1	23	112	2	1	247	1	1
1	6169	0	1H06802	0	7272006	9202008	2008	1	25	48	1	2	48	2	2
1	6170	2011887037	128367894	0	7282006	952008	2008	1	25	120	1	2	120	1	2
1	6176	0	2010126502	2011001738	7312006	10102008	2008	1	26	88	2	1	108	1	2
1	6181	2011887151	0	2010827000	832006	3122009	2009	1	31	82	4	1	186	1	2
1	6193	0	60000299	2010225841	8242006	1212009	2009	1	28	74	1	2	74	2	2
1	6210	2011887441	60030334	2010059950	10142006	12302008	2008	1	26	80	2	1	137	1	2
1	6218	2011887524	2010126502	2010537708	11162006	122009	2009	1	25	91	4	1	292	1	1
1	6307	2012187445	0	0	182006	3202008	2008	1	26	98	3	1	292	1	1
1	6396	2012187403	0	0	4182006	4142008	2008	1	23	77	4	1	210	1	1
1	6683	0	0	0	742006	11152008	2008	1	28	125	1	2	125	1	2
1	6720	2012241077	0	0	12222006	2202009	2009	1	25	105	2	1	126	1	2
1	6727	2012240830	0	0	1072006	2122009	2009	1	28	136	2	1	156	1	2
1	7009	2011888100	122985548	2010718720	1222007	272009	2009	1	24	69	1	2	69	2	2
1	7009	2011888100	122985548	2010718720	1222007	1222010	2010	2	36	120	1	2	120	1	2
1	7009	2011888100	122985548	2010718720	1222007	2212011	2011	3	48	130	3	1	276	1	1
1	7020	2011888258	1H05588	2010745046	1272007	472009	2009	1	26	92	3	1	134	1	2
1	7020	2011888258	1H05588	2010745046	1272007	5252010	2010	2	39	57	2	1	79	2	2
1	7020	2011888258	1H05588	2010745046	1272007	1112010	2010	3	45	82	1	2	82	2	2
1	7020	2011888258	1H05588	2010745046	1272007	9152011	2011	4	55	127	1	2	127	1	2
1	7026	2011888316	122985548	2010840342	212007	4292009	2009	1	26	73	2	1	142	1	2
1	7035	2011888399	2011222953	64323637	292007	3252009	2009	1	25	102	3	1	182	1	2
1	7037	2011888415	128367894	64208101	2122007	8222009	2009	1	30	66	1	2	66	2	2
1	7048	2011888522	128367894	2011874647	2202007	432009	2009	1	25	133	4	1	267	1	1
1	7051	2011888555	128367894	2011883176	2212007	5112009	2009	1	26	63	2	1	87	2	2
1	7067	2011888712	122985548	2010265987	2282007	292009	2009	1	23	84	1	2	84	2	2
1	7070	2011888746	122985548	2011883341	312007	4242009	2009	1	25	74	2	1	82	2	2
1	7070	2011888746	122985548	2011883341	312007	4132010	2010	2	37	77	2	1	172	1	2
1	7070	2011888746	122985548	2011883341	312007	5282011	2011	3	50	75	4	1	389	1	1
1	7082	2011888852	0	0	3142007	4112010	2010	1	36	81	1	2	81	2	2
1	7088	2011888910	0	2011883614	3212007	772009	2009	1	27	75	4	1	159	1	2
1	7091	2011888944	0	2011883440	3212007	7232009	2009	1	28	122	5	1	262	1	1
1	7109	2011889124	128367894	2011883911	452007	2282010	2010	1	34	94	1	2	94	2	2
1	7112	2011889157	128367894	2010225924	492007	762009	2009	1	26	75	1	2	75	2	2
1	7112	2011889157	128367894	2010225924	492007	6242010	2010	2	38	62	2	1	101	1	2
1	7116	2011889199	122985548	2010225932	482007	6262009	2009	1	26	154	1	2	154	1	2
1	7121	2011889249	128367894	64323124	4162007	7142009	2009	1	26	74	3	1	194	1	2
1	7125	2011889280	128367894	2011874563	4182007	9232009	2009	1	29	113	2	1	155	1	2
1	7126	2011889298	122985548	2011081854	4192007	162010	2010	1	32	77	1	2	77	2	2
1	7135	2011889389	122985548	61176848	4292007	7162009	2009	1	26	91	5	1	285	1	1
1	7158	2011889553	60000299	64208481	622007	10182009	2009	1	28	85	4	1	146	1	2
1	7158	2011889553	60000299	64208481	622007	12182010	2010	2	42	68	3	1	125	1	2
1	7160	2011889579	60000299	42331447	622007	9162009	2009	1	27	102	4	1	174	1	2
1	7168	2011889645	60000299	2011081813	6122007	152010	2010	1	30	108	1	2	108	1	2
1	7174	2011889694	60000299	2011882822	6182007	7112009	2009	1	24	102	2	1	124	1	2
1	7187	2011889785	1132669	2010927941	762007	192010	2010	1	30	73	2	1	116	1	2
1	7214	2012006645	1132669	2010920623	8292007	1152010	2010	1	28	107	1	2	107	1	2
1	7214	2012006645	1132669	2010920623	8292007	292011	2011	2	41	105	2	1	149	1	2
1	7221	2012006769	128367894	2010652861	9162007	1122010	2010	1	27	103	1	2	103	1	2
1	7335	2012510315	132563903	2012005860	1292007	2132010	2010	1	26	24	1	2	24	2	2
1	7339	2012007650	10104	2011966690	12222007	3232010	2010	1	27	78	1	2	78	2	2
1	7339	2012007650	10104	2011966690	12222007	392011	2011	2	38	74	1	2	74	2	2
1	7411	2012240590	0	0	232007	3122009	2009	1	25	78	1	2	78	2	2
1	7656	2012469736	128367894	0	382007	8282009	2009	1	29	121	4	1	246	1	1
1	7700	2012469751	0	0	4212007	10142009	2009	1	29	88	1	2	88	2	2
1	7715	0	0	0	582007	1182010	2010	1	32	105	2	1	116	1	2
1	7719	2012469728	0	0	5202007	10132009	2009	1	28	104	1	2	104	1	2
1	7723	2012469710	0	0	5232007	10252009	2009	1	29	203	1	2	203	1	1
1	7734	2012469744	0	0	6152007	1162009	2009	1	28	91	2	1	176	1	2
1	8002	2012007817	129008732	2010718928	172008	522010	2010	1	27	134	2	1	259	1	1
1	8002	2012007817	129008732	2010718928	172008	10212011	2011	2	45	95	1	2	95	2	2
1	8006	2012510323	129008732	2011001852	1152008	3112010	2010	1	25	97	1	2	97	2	2
1	8074	2012054850	129008732	2011883507	3162008	6232010	2010	1	27	57	2	1	71	2	2
1	8074	2012054850	129008732	2011883507	3162008	692011	2011	2	38	84	1	2	84	2	2
1	8074	2012054850	129008732	2011883507	3162008	332012	2012	3	47	147	1	2	147	1	2
1	8085	2012054512	2011265390	61176848	3302008	1152010	2010	1	31	83	1	2	83	2	2
1	8098	2012054629	60372887	2010862619	4182008	9102010	2010	1	28	121	1	2	121	1	2
1	8137	2012185654	2011148497	2011885692	612008	1092010	2010	1	28	70	2	1	84	2	2
1	8138	2012737363	2011148497	2011885445	632008	9112010	2010	1	27	144	1	2	144	1	2
1	8143	2012185712	60372887	2011883606	682008	782010	2010	1	25	157	3	1	248	1	1
1	8156	2012186710	2011265390	2011883580	6232008	9242010	2010	1	27	75	2	1	116	1	2
1	8156	2012186710	2011265390	2011883580	6232008	10232011	2011	2	40	178	3	1	272	1	1
1	8161	2012186884	11H07687	2011884141	6262008	1142010	2010	1	28	74	2	1	96	2	2
1	8210	2012187155	2011148497	2010927941	7292008	10292010	2010	1	27	92	1	2	92	2	2
1	8210	2012187155	2011148497	2010927941	7292008	1142011	2011	2	39	117	3	1	198	1	2
1	8237	2012219552	130247861	2010744882	992008	3222011	2011	1	30	115	5	1	252	1	1
1	8237	2012219552	130247861	2010744882	992008	8302012	2012	2	47	128	3	1	193	1	2
1	8290	2012219792	2010977979	0	11252008	1282011	2011	1	26	92	1	2	92	2	2
1	9007	2012241358	42416305	2010648505	172009	5312011	2011	1	28	111	3	1	177	1	2
1	9007	2012241358	42416305	2010648505	172009	8312012	2012	2	43	63	2	1	85	2	2
1	9008	2012241366	2011677099	2011887482	192009	3282011	2011	1	26	102	1	2	102	1	2
1	9008	2012241366	2011677099	2011887482	192009	492012	2012	2	39	101	1	2	101	1	2
1	9012	2012241408	2011559172	64322621	1132009	4302011	2011	1	27	131	2	1	198	1	2
1	9012	2012241408	2011559172	64322621	1132009	8202012	2012	2	43	83	1	2	83	2	2
1	9014	2012241416	2010977979	2010366363	1142009	5112011	2011	1	27	185	1	2	185	1	2
1	9018	2012241499	2011677099	0	1202009	532011	2011	1	27	73	4	1	272	1	1
1	9019	2012241481	2011677099	2011887391	1202009	3292011	2011	1	26	117	1	2	117	1	2
1	9020	2012241465	42416305	2011081284	1202009	492011	2011	1	26	66	2	1	114	1	2
1	9020	2012241465	42416305	2011081284	1202009	542012	2012	2	39	69	1	2	69	2	2
1	9023	2012241507	2011559172	2011941446	1232009	2202012	2012	1	36	138	2	1	180	1	2
1	9032	2012283186	2010632046	2012240970	212009	792011	2011	1	29	204	1	2	204	1	1
1	9034	2012283202	2010632046	2012240293	212009	6222011	2011	1	28	84	2	1	143	1	2
1	9034	2012283202	2010632046	2012240293	212009	8182012	2012	2	42	65	1	2	65	2	2
1	9035	2012283210	2010632046	2012240962	212009	4292011	2011	1	26	97	1	2	97	2	2
1	9035	2012283210	2010632046	2012240962	212009	552012	2012	2	39	99	1	2	99	2	2
1	9039	2012283244	2010632046	2012240897	262009	532011	2011	1	26	70	1	2	70	2	2
1	9039	2012283244	2010632046	2012240897	262009	4192012	2012	2	38	92	3	1	137	1	2
1	9040	2012283251	2011559172	64208291	272009	7162011	2011	1	29	124	1	2	124	1	2
1	9040	2012283251	2011559172	64208291	272009	8232012	2012	2	42	66	1	2	66	2	2
1	9044	2012283293	2011559172	2011882939	2102009	8132011	2011	1	30	98	1	2	98	2	2
1	9044	2012283293	2011559172	2011882939	2102009	8242012	2012	2	42	61	2	1	82	2	2
1	9047	2012283327	2010632046	2012240913	2122009	712011	2011	1	28	120	2	1	144	1	2
1	9057	2012283426	2010632046	2012240954	2172009	11242011	2011	1	33	100	2	1	249	1	1
1	9075	2012283590	2010977979	2011884901	2252009	7112011	2011	1	28	81	1	2	81	2	2
1	9075	2012283590	2010977979	2011884901	2252009	7122012	2012	2	40	67	1	2	67	2	2
1	9078	2012283624	2011677099	2012008203	2262009	7132011	2011	1	28	109	3	1	195	1	2
1	9078	2012283624	2011677099	2012008203	2262009	10312012	2012	2	44	109	1	2	109	1	2
1	9080	2012283640	2011811896	2011966658	222009	4202011	2011	1	26	68	1	2	68	2	2
1	9084	2012283673	2011677099	2011966641	352009	3152011	2011	1	24	62	2	1	82	2	2
1	9088	2012282766	2011559172	2011883549	362009	8202011	2011	1	29	79	1	2	79	2	2
1	9088	2012282766	2011559172	2011883549	362009	8112012	2012	2	41	108	1	2	108	1	2
1	9091	2012282980	2011677099	2011941412	3102009	7232011	2011	1	28	168	4	1	239	1	1
1	9093	2012283004	2010632046	2012241028	3112009	1232011	2011	1	32	112	4	1	233	1	1
1	9095	2012283020	2011677099	2012006116	3122009	1142012	2012	1	34	126	2	1	192	1	2
1	9104	2012283111	2010977979	2011885510	3182009	7212011	2011	1	28	222	1	2	222	1	1
1	9106	2012283137	2011559172	2011870405	3222009	9242011	2011	1	30	134	1	2	134	1	2
1	9106	2012283137	2011559172	2011870405	3222009	1172012	2012	2	43	84	1	2	84	2	2
1	9113	2012283715	2011559172	2010745012	3282009	2212012	2012	1	34	73	2	1	102	1	2
1	9117	2012283764	2010601223	2012283756	412009	7112011	2011	1	27	62	1	2	62	2	2
1	9117	2012283764	2010601223	2012283756	412009	6142012	2012	2	38	70	3	1	132	1	2
1	9118	111111111	2001655780	2012240814	422009	7112011	2011	1	27	77	3	1	140	1	2
1	9118	111111111	2001655780	2012240814	422009	912012	2012	2	40	125	1	2	125	1	2
1	9120	2012283780	2011559172	2011884521	422009	5222011	2011	1	25	88	1	2	88	2	2
1	9120	2012283780	2011559172	2011884521	422009	2222012	2012	2	34	69	3	1	200	1	2
1	9126	2012343568	133284977	2010662647	452009	1312012	2012	1	33	99	2	1	156	1	2
1	9127	2012343576	2011811896	2010315519	472009	1052011	2011	1	29	164	2	1	178	1	2
1	9129	2012343592	2011677099	2011884869	482009	782011	2011	1	27	83	3	1	130	1	2
1	9132	2012343626	2011811896	2011884588	4122009	12282011	2011	1	32	84	2	1	194	1	2
1	9134	2012343642	133284977	2011001852	4142009	7262011	2011	1	27	190	1	2	190	1	2
1	9134	2012343642	133284977	2011001852	4142009	1132012	2012	2	42	88	1	2	88	2	2
1	9136	2012343667	2011559172	2012006058	4162009	8282011	2011	1	28	91	3	1	151	1	2
1	9138	2012343683	2011677099	2010718753	4162009	8102011	2011	1	27	167	1	2	167	1	2
1	9138	2012343683	2011677099	2010718753	4162009	10302012	2012	2	42	83	2	1	124	1	2
1	9139	2012345027	133284977	64334162	4172009	782011	2011	1	26	62	5	1	135	1	2
1	9149	2012345209	133284977	2011882921	4272009	7162011	2011	1	26	60	2	1	83	2	2
1	9150	2012345217	2011677099	2011885700	4282009	3172012	2012	1	34	82	2	1	112	1	2
1	9159	2012346389	2011677099	2011888555	5112009	1102012	2012	1	31	135	4	1	237	1	1
1	9160	2012346397	2011811896	2011966633	5112009	7162011	2011	1	26	105	1	2	105	1	2
1	9165	2012346447	2011677099	64333560	5212009	182012	2012	1	31	110	4	1	295	1	1
1	9178	2012346561	2011677099	2012006355	622009	7132011	2011	1	25	120	3	1	199	1	2
1	9184	2012346629	2011559172	2011884141	6112009	212012	2012	1	31	102	2	1	147	1	2
1	9188	2012346660	2011559172	2011885403	6162009	11182011	2011	1	29	105	1	2	105	1	2
1	9190	2012346686	2011677099	2012187049	6172009	12262011	2011	1	30	180	2	1	199	1	2
1	9193	2012346710	2011811896	2010744940	6252009	11252011	2011	1	29	70	5	1	294	1	1
1	9197	2012346744	133284977	2011888894	6302009	1282012	2012	1	30	157	2	1	188	1	2
1	9203	2012346108	2011677099	2011889157	762009	572012	2012	1	34	76	2	1	118	1	2
1	9206	2012346132	2011677099	2011888670	782009	10252011	2011	1	27	102	3	1	209	1	1
1	9210	2012346173	2011148497	2011888779	7102009	11192011	2011	1	28	71	2	1	91	2	2
1	9210	2012346173	2011148497	2011888779	7102009	7242012	2012	2	36	102	5	1	201	1	1
1	9213	2012346207	2012001950	2010648513	7102009	11182011	2011	1	28	59	1	2	59	2	2
1	9215	2012346223	2011148497	2011888985	7112009	11202011	2011	1	28	61	1	2	61	2	2
1	9216	2012346231	2011148497	2011889694	7112009	11122011	2011	1	28	127	1	2	127	1	2
1	9216	2012346231	2011148497	2011889694	7112009	12132012	2012	2	41	69	1	2	69	2	2
1	9220	2012346272	2012001950	2011571128	7132009	1112011	2011	1	27	79	1	2	79	2	2
1	9220	2012346272	2012001950	2011571128	7132009	10262012	2012	2	39	74	2	1	114	1	2
1	9227	2012443673	2012001950	2012187056	7172009	12232011	2011	1	29	75	1	2	75	2	2
1	9227	2012443673	2012001950	2012187056	7172009	1292012	2012	2	40	72	1	2	72	2	2
1	9228	0	2012001950	2012187056	7172009	11192011	2011	1	28	63	5	1	172	1	2
1	9232	2012443723	2011298250	2011889686	7192009	11112011	2011	1	27	234	1	2	234	1	1
1	9241	2012443814	2011677099	2011887193	7252009	152012	2012	1	29	71	5	1	203	1	1
1	9243	2012443830	2011677099	2010459093	7302009	1182011	2011	1	27	87	1	2	87	2	2
1	9243	2012443830	2011677099	2010459093	7302009	10312012	2012	2	39	64	1	2	64	2	2
1	9252	2012443921	2011148497	2010730873	852009	11192011	2011	1	27	92	1	2	92	2	2
1	9252	2012443921	2011148497	2010730873	852009	9272012	2012	2	37	62	1	2	62	2	2
1	9257	2012443970	2011603152	2011941149	882009	1182011	2011	1	27	101	1	2	101	1	2
1	9257	2012443970	2011603152	2011941149	882009	7232012	2012	2	35	61	1	2	61	2	2
1	9268	2012444085	130820547	2011886971	8162009	11152011	2011	1	26	60	2	1	102	1	2
1	9268	2012444085	130820547	2011886971	8162009	11302012	2012	2	39	69	1	2	69	2	2
1	9269	2012444093	2011603152	64208390	8172009	4222012	2012	1	32	105	3	1	159	1	2
1	9274	2012443384	2011677099	2010612014	8212009	11202011	2011	1	26	128	1	2	128	1	2
1	9277	2012443418	130820547	2011885908	8222009	1192012	2012	1	28	81	4	1	255	1	1
1	9279	2012443434	2011603152	2011885841	8242009	1282011	2011	1	27	100	4	1	309	1	1
1	9283	2012443475	131044247	2010918932	8292009	4132012	2012	1	31	98	2	1	123	1	2
1	9286	2012443509	131044247	64324106	952009	1262012	2012	1	28	86	2	1	288	1	1
1	9287	2012443517	2011148497	2011889231	962009	12112011	2011	1	27	73	2	1	222	1	1
1	9291	2012443566	2011148497	2011889371	9112009	3252012	2012	1	30	90	5	1	233	1	1
1	9292	2012443574	2011148497	2011888811	9142009	182012	2012	1	27	70	2	1	181	1	2
1	9294	2012443590	130820547	2010949606	9172009	11162011	2011	1	25	123	2	1	163	1	2
1	9297	1111111111	0	0	9192009	1272012	2012	1	28	64	3	1	138	1	2
1	9303	2012444176	2011298250	2011889280	9232009	3132012	2012	1	29	144	2	1	180	1	2
1	9313	2012444275	130820547	2011870538	10132009	2152012	2012	1	28	76	4	1	213	1	1
1	9315	2012444291	2011603152	64333545	10142009	4202012	2012	1	30	69	3	1	150	1	2
1	9320	2012444341	2011298250	2011886013	10182009	11292011	2011	1	25	87	3	1	219	1	1
1	9321	2012444358	2011298250	2011889553	10182009	492012	2012	1	29	99	4	1	227	1	1
1	9330	2012488876	2011298250	64208457	10282009	3122012	2012	1	28	80	4	1	180	1	2
1	9332	2012488892	130820547	2011886989	1172009	12312011	2011	1	25	115	5	1	239	1	1
1	9345	2012489049	131044247	2010718985	1262009	3302012	2012	1	27	111	1	2	111	1	2
1	9347	2012489056	130820547	2012006504	12162009	5242012	2012	1	29	65	2	1	107	1	2
1	9350	2012489114	2011603152	61176715	12182009	3242012	2012	1	27	101	2	1	113	1	2
1	9355	2012489155	2011603152	2011886948	12242009	532012	2012	1	28	80	2	1	120	1	2
1	9359	2012489197	131044247	2010827091	12312009	312012	2012	1	26	125	3	1	150	1	2
1	9360	2012319139	132973942	2011873805	672009	882011	2011	1	26	54	3	1	106	1	2
1	9365	2012374720	2011643851	2012076267	8302009	10302011	2011	1	26	69	1	2	69	2	2
1	10001	2012489213	2010726434	2012006652	112010	3262012	2012	1	26	73	2	1	131	1	2
1	10008	2012489270	22121971	2011941362	142010	2262012	2012	1	25	64	6	1	199	1	2
1	10009	2012489288	130820547	2011966484	142010	2232012	2012	1	25	84	1	2	84	2	2
1	10010	2012489296	2010726434	2011941677	152010	2132012	2012	1	25	117	3	1	213	1	1
1	10015	2012489346	2010726434	2011889009	172010	4282012	2012	1	27	66	2	1	106	1	2
1	10016	2012489353	2010726434	2011941651	192010	6152012	2012	1	29	66	1	2	66	2	2
1	10017	2012489700	2010726434	0	192010	3212012	2012	1	26	102	1	2	102	1	2
1	10023	2012488819	2011559172	0	1122010	212012	2012	1	24	80	4	1	163	1	2
1	10024	2012489742	2010726434	2011888639	1122010	372012	2012	1	25	122	2	1	163	1	2
1	10025	2012489759	2010726434	2011889629	1142010	3142012	2012	1	26	74	4	1	142	1	2
1	10028	2012489775	2010726434	2012007452	1172010	2202012	2012	1	25	151	5	1	263	1	1
1	10029	2012489783	2010726434	2011941537	1182010	2272012	2012	1	25	158	1	2	158	1	2
1	10030	2012489791	130820547	2012006595	1182010	3252012	2012	1	26	115	1	2	115	1	2
1	10034	2012489825	130820547	2010928980	1192010	312012	2012	1	25	89	1	2	89	2	2
1	10039	2012489866	2011603152	2011886302	1212010	6162012	2012	1	28	119	1	2	119	1	2
1	10042	2012489361	2010726434	2011889413	1282010	4102012	2012	1	26	58	2	1	102	1	2
1	10049	2012489429	2010726434	2011882947	262010	5242012	2012	1	27	71	1	2	71	2	2
1	10050	2012489437	130820547	2011883697	262010	412012	2012	1	25	67	3	1	135	1	2
1	10052	2012489452	130820547	2011081680	262010	8112012	2012	1	30	66	3	1	149	1	2
1	10056	0	130820547	2011081698	282010	3262012	2012	1	25	108	1	2	108	1	2
1	10057	2012489585	130820547	2012005936	292010	5212012	2012	1	27	72	1	2	72	2	2
1	10059	2012489601	2010726434	2012007635	2112010	5222012	2012	1	27	81	3	1	276	1	1
1	10060	2012489619	2010726434	2011889959	2122010	5242012	2012	1	27	159	2	1	176	1	2
1	10061	2012489627	2010726434	2012510315	2132010	3282012	2012	1	25	115	3	1	173	1	2
1	10065	2012489668	130820547	2010862304	2162010	5142012	2012	1	26	71	1	2	71	2	2
1	10068	2012489692	130820547	2012240913	2182010	5242012	2012	1	27	72	1	2	72	2	2
1	10069	2012534448	130820547	2012241044	2192010	4172012	2012	1	25	88	1	2	88	2	2
1	10070	2012534455	2010726434	2011885460	2192010	9152012	2012	1	30	65	3	1	157	1	2
1	10071	2012534463	2010726434	2011001761	2192010	3122012	2012	1	24	81	2	1	84	2	2
1	10075	2012534505	2010726434	2012006819	2212010	582012	2012	1	26	90	1	2	90	2	2
1	10076	0	130820547	2011886153	2222010	5222012	2012	1	27	77	2	1	98	2	2
1	10077	2012534513	130820547	2011888209	2222010	5292012	2012	1	27	60	3	1	103	1	2
1	10078	2012534521	22121971	2011966609	2222010	6132012	2012	1	27	71	1	2	71	2	2
1	10080	2012534547	2010726434	2012006082	2222010	712012	2012	1	28	66	1	2	66	2	2
1	10081	2012534554	130820547	2010503106	2222010	6262012	2012	1	28	108	2	1	130	1	2
1	10083	2012534570	130820547	2011887458	2242010	5112012	2012	1	26	86	1	2	86	2	2
1	10085	2012534596	2010726434	2010432306	2242010	4192012	2012	1	25	94	1	2	94	2	2
1	10087	2012534612	2010726434	2011887649	2272010	5132012	2012	1	26	68	2	1	102	1	2
1	10088	2012534620	130820547	2012240293	2272010	682012	2012	1	27	136	1	2	136	1	2
1	10089	2012534638	2010726434	2012240772	2282010	6242012	2012	1	27	96	1	2	96	2	2
1	10091	2012534653	2010726434	2011886864	312010	1262012	2012	1	33	85	1	2	85	2	2
1	10094	2012534687	2010726434	2012240814	322010	5262012	2012	1	26	64	2	1	135	1	2
1	10096	2012534703	130820547	2012240699	362010	3282012	2012	1	24	80	2	1	116	1	2
1	10098	2012534729	2010726434	2012240590	362010	5102012	2012	1	26	83	2	1	122	1	2
1	10099	2012534737	7H08492	2011870074	392010	4212012	2012	1	25	87	1	2	87	2	2
1	10100	2012534745	22121971	2011883424	3102010	5222012	2012	1	26	75	2	1	116	1	2
1	10101	2012534752	2010726434	2011887383	3102010	5292012	2012	1	26	62	1	2	62	2	2
1	10103	2012534778	130820547	2012240277	3112010	462012	2012	1	24	58	1	2	58	2	2
1	10106	2012534802	2010726434	2012240749	3132010	5192012	2012	1	26	141	2	1	195	1	2
1	10107	2012534810	2010726434	2012007544	3142010	6232012	2012	1	27	125	2	1	143	1	2
1	10110	2012534844	7H08492	2012187486	3162010	722012	2012	1	27	129	1	2	129	1	2
1	10114	0	7H08492	2010862619	3242010	5242012	2012	1	26	78	1	2	78	2	2
1	10115	2012573859	7H08492	2012187411	3242010	7212012	2012	1	27	71	1	2	71	2	2
1	10116	2012573875	2010726434	2011887417	3272010	882012	2012	1	28	69	2	1	111	1	2
1	10117	2012573867	2010726434	2011081870	3272010	5142012	2012	1	25	78	1	2	78	2	2
1	10118	2012573883	2010726434	2010225726	3302010	5222012	2012	1	25	64	2	1	86	2	2
1	10120	2012573909	22121971	2012240723	3302010	782012	2012	1	27	69	1	2	69	2	2
1	10122	2012573925	22121971	2011888274	422010	9102012	2012	1	29	79	1	2	79	2	2
1	10123	2012573941	7H08492	2012185357	432010	5212012	2012	1	25	62	2	1	103	1	2
1	10124	2012573933	7H08492	64323116	432010	5132012	2012	1	25	111	2	1	150	1	2
1	10125	2012573958	22121971	2012283822	432010	7272012	2012	1	27	77	2	1	96	2	2
1	10126	2012573966	7H08492	2011885031	452010	6162012	2012	1	26	121	2	1	142	1	2
1	10127	2012573974	22121971	2012282717	452010	1292012	2012	1	32	84	1	2	84	2	2
1	10130	2012574030	7H08492	2012283814	472010	6212012	2012	1	26	120	1	2	120	1	2
1	10132	2012574014	22121971	2012283913	492010	522012	2012	1	24	83	2	1	114	1	2
1	10133	2012574022	2010726434	2012006231	492010	6142012	2012	1	26	171	3	1	244	1	1
1	10135	2012573719	7H08492	2011884521	4102010	5182012	2012	1	25	105	1	2	105	1	2
1	10136	2012573727	2010726434	2012007460	4102010	8162012	2012	1	28	64	1	2	64	2	2
1	10137	2012573701	7H08492	2011883747	4102010	7212012	2012	1	27	104	1	2	104	1	2
1	10138	2012573743	7H08492	2012283871	4102010	8172012	2012	1	28	110	2	1	126	1	2
1	10139	2012573750	7H08492	2012283897	4112010	6102012	2012	1	25	73	2	1	97	2	2
1	10142	2012573784	2010726434	2011884091	4142010	5192012	2012	1	25	113	1	2	113	1	2
1	10143	2012573792	2010726434	2012007254	4142010	6212012	2012	1	26	93	2	1	155	1	2
1	10144	2012573800	7H08492	2011883846	4162010	1292012	2012	1	31	76	1	2	76	2	2
1	10145	2012573818	2010726434	2011966641	4172010	7242012	2012	1	27	109	4	1	208	1	1
1	10147	2012575011	7H08492	2010927966	4182010	562012	2012	1	24	111	1	2	111	1	2
1	10149	2012575037	7H08492	64323629	4182010	7272012	2012	1	27	119	1	2	119	1	2
1	10150	0	2010977979	2011888373	4202010	582012	2012	1	24	75	1	2	75	2	2
1	10152	2012575078	130247861	2011887722	4212010	882012	2012	1	27	78	1	2	78	2	2
1	10154	2012575144	2010726434	2012007783	4242010	6152012	2012	1	25	67	2	1	84	2	2
1	10155	2012575169	7H08492	2011883507	4242010	5182012	2012	1	24	98	1	2	98	2	2
1	10156	0	2012506859	2011889322	4252010	6242012	2012	1	25	77	2	1	97	2	2
1	10158	2012575219	2010977979	64323058	4262010	8312012	2012	1	28	71	2	1	122	1	2
1	10159	2012575227	2010726434	2012007726	4272010	792012	2012	1	26	56	1	2	56	2	2
1	10160	0	130820547	2012006025	4272010	5222012	2012	1	24	70	1	2	70	2	2
1	10161	2012575276	2010726434	2012054405	4282010	7172012	2012	1	26	72	6	1	233	1	1
1	10162	2012575243	7H08492	2011885064	4282010	5102012	2012	1	24	79	1	2	79	2	2
1	10164	2012575292	130247861	2011888464	4292010	5302012	2012	1	25	63	1	2	63	2	2
1	10167	2012575359	2010726434	2012054199	4302010	7122012	2012	1	26	134	1	2	134	1	2
1	10168	2012575383	2010726434	2012007882	522010	9102012	2012	1	28	78	1	2	78	2	2
1	10169	2012575375	2010726434	2012007817	522010	7202012	2012	1	26	92	5	1	230	1	1
1	10171	2012575417	2010726434	2012007858	532010	8252012	2012	1	27	60	1	2	60	2	2
1	10174	2012575474	130247861	2011518582	592010	762012	2012	1	25	107	1	2	107	1	2
1	10175	2012575490	130247861	2011886583	592010	7292012	2012	1	26	173	2	1	213	1	1
1	10176	2012575458	2010977979	2011500283	592010	932012	2012	1	27	68	1	2	68	2	2
1	10179	2012575540	2010977979	2011888324	5112010	7142012	2012	1	26	88	1	2	88	2	2
1	10180	2012575524	130247861	2012240822	5112010	8302012	2012	1	27	109	1	2	109	1	2
1	10181	2012575573	130247861	2011888282	5132010	7262012	2012	1	26	95	2	1	221	1	1
1	10184	2012575615	2010977979	64333560	5162010	7302012	2012	1	26	129	2	1	166	1	2
1	10188	2012575656	130247861	2012240848	5222010	7242012	2012	1	26	121	3	1	208	1	1
1	10189	2012575714	2010977979	2011888696	5242010	7182012	2012	1	25	93	1	2	93	2	2
1	10190	2012575672	2010977979	2011887813	5242010	6282012	2012	1	25	76	1	2	76	2	2
1	10191	2012575698	2010977979	2011888225	5242010	8292012	2012	1	27	66	1	2	66	2	2
1	10192	2012575722	2010726434	2012054603	5252010	12192012	2012	1	30	70	1	2	70	2	2
1	10193	2012575748	130247861	2012240616	5272010	8292012	2012	1	27	71	1	2	71	2	2
1	10194	2012575730	130247861	2011966633	5272010	832012	2012	1	26	70	2	1	138	1	2
1	10195	2012575755	7H08492	2010315543	5292010	832012	2012	1	26	76	5	1	191	1	2
1	10197	2012575771	7H08492	2011887532	5302010	7202012	2012	1	25	88	3	1	148	1	2
1	10199	2012680704	2010726434	2012185449	612010	7232012	2012	1	25	129	1	2	129	1	2
1	10200	2012680712	130247861	2011966658	622010	8262012	2012	1	26	69	1	2	69	2	2
1	10202	2012680738	130247861	2012240707	632010	842012	2012	1	26	97	3	1	122	1	2
1	10203	2012680720	130247861	2011884901	632010	7282012	2012	1	25	94	2	1	114	1	2
1	10204	2012680753	130247861	2011886674	642010	8152012	2012	1	26	109	1	2	109	1	2
1	10205	2012680761	2010726434	2012008138	652010	8312012	2012	1	26	110	2	1	156	1	2
1	10206	2012680779	130247861	2011042708	662010	962012	2012	1	27	84	1	2	84	2	2
1	10208	2012680787	7H08492	2011885718	692010	842012	2012	1	25	66	1	2	66	2	2
1	10209	2012680803	2010726434	2011889900	6102010	812012	2012	1	25	99	3	1	202	1	1
1	10214	2012680852	131102143	2010920623	6162010	8212012	2012	1	26	98	3	1	166	1	2
1	10217	2012680886	131102143	2010501076	6212010	7222012	2012	1	25	132	2	1	152	1	2
1	10220	2012680894	2010977979	2011883291	6222010	11302012	2012	1	29	64	2	1	94	2	2
1	10221	2012680902	2010977979	2011886633	6222010	7162012	2012	1	24	74	1	2	74	2	2
1	10224	2012680969	2010726434	2012054389	6242010	812012	2012	1	25	72	4	1	198	1	2
1	10226	0	2010977979	2011889116	6272010	8302012	2012	1	26	70	1	2	70	2	2
1	10228	2012680977	2010977979	2010718803	6262010	7272012	2012	1	25	66	1	2	66	2	2
1	10237	2012681082	2010726434	2012054702	762010	7232012	2012	1	24	122	2	1	140	1	2
1	10241	2012681116	2010977979	2011889207	792010	7132012	2012	1	24	88	1	2	88	2	2
1	10242	2012680209	131102143	2011884190	7102010	822012	2012	1	24	84	1	2	84	2	2
1	10253	2012680324	2010977979	2011889256	7262010	12242012	2012	1	28	69	1	2	69	2	2
1	10266	2012680423	2010977979	2011883143	842010	11262012	2012	1	27	100	1	2	100	2	2
1	10271	2012680506	131102143	2011885833	8102010	1212012	2012	1	27	77	1	2	77	2	2
1	10290	2012680688	131102143	2011889744	8282010	11292012	2012	1	27	86	1	2	86	2	2
1	10314	2012679961	609996956	2012007874	9152010	12132012	2012	1	26	65	1	2	65	2	2
1	10325	2012680050	609996956	2011886104	9192010	1272012	2012	1	26	89	1	2	89	2	2
1	10328	2012680084	609996956	2012185522	9232010	12242012	2012	1	27	75	1	2	75	2	2
1	10330	2012680126	609996956	2012185613	9242010	12172012	2012	1	26	82	1	2	82	2	2
1	10341	2012765307	131102143	2010648521	1012010	11122012	2012	1	25	83	2	1	105	1	2
1	10342	2012765323	609996956	2012186736	1012010	12172012	2012	1	26	77	1	2	77	2	2
1	10345	2012765539	609996956	2012187098	1052010	1212012	2012	1	25	93	1	2	93	2	2
1	10346	2012765513	131102143	2011886096	1052010	11292012	2012	1	25	58	1	2	58	2	2
1	10364	2012765752	609996956	2011884380	10152010	12232012	2012	1	26	60	1	2	60	2	2
1	10384	2012766016	131102143	2012006546	11182010	12112012	2012	1	24	67	1	2	67	2	2
1	10416	2012766438	3005027108	2011885106	12292010	11292012	2012	1	23	99	1	2	99	2	2
1	26231	2012282725	0	0	11202006	432009	2009	1	28	111	4	1	221	1	1
1	*0301	2012076267	0	0	112003	6112005	2005	1	29	63	3	1	102	1	2
1	*0301	2012076267	0	0	112003	762006	2006	2	42	43	2	1	62	2	2
1	*0301	2012076267	0	0	112003	6242007	2007	3	53	37	1	2	37	2	2
1	*0301	2012076267	0	0	112003	5142008	2008	4	64	66	6	1	193	1	2
1	*0301	2012076267	0	0	112003	8302009	2009	5	79	51	9	1	279	1	1
1	*0301	2012076267	0	0	112003	382011	2011	6	98	53	1	2	53	2	2
1	*186	36179505	0	0	11271995	4191998	1998	1	28	101	1	2	101	1	2
1	*186	36179505	0	0	11271995	521999	1999	2	41	106	1	2	106	1	2
1	*186	36179505	0	0	11271995	5232000	2000	3	53	39	1	2	39	2	2
1	*186	36179505	0	0	11271995	4122001	2001	4	64	41	1	2	41	2	2
1	*186	36179505	0	0	11271995	642003	2003	6	90	55	4	1	145	1	2
1	*186	36179505	0	0	11271995	7302004	2004	7	104	46	1	2	46	2	2
1	*9546	2012076200	0	0	411995	6272005	2005	2	122	45	2	1	66	2	2
1	*9546	2012076200	0	0	411995	6112006	2006	3	134	50	1	2	50	2	2
1	*9546	2012076200	0	0	411995	5152007	2007	4	145	52	2	1	75	2	2
1	*9546	2012076200	0	0	411995	5122008	2008	5	157	46	1	2	46	2	2
1	*9911	2012144008	0	0	311999	7182006	2006	2	88	45	2	1	97	2	2
1	*9911	2012144008	0	0	311999	7312007	2007	3	100	60	4	1	128	1	2
1	*AA28	2011147838	2287161	2010815781	3272004	8262006	2006	1	28	47	3	1	91	2	2
1	*HH05	2011695612	2011193071	40561656	922006	1012008	2008	1	24	46	1	2	46	2	2
1	*HH05	2011695612	2011193071	40561656	922006	8312009	2009	2	35	54	7	1	200	1	2
1	*K72	33599648	0	0	3181995	6111997	1997	1	26	47	1	2	47	2	2
1	*K72	33599648	0	0	3181995	541998	1998	2	37	85	4	1	138	1	2
1	*K72	33599648	0	0	3181995	6291999	1999	3	51	25	2	1	49	2	2
1	*L50	35273937	0	0	2151996	8291998	1998	1	30	98	3	1	140	1	2
1	*M30	37201456	0	0	10251996	12171998	1998	1	25	52	3	1	128	1	2
1	*M30	37201456	0	0	10251996	1312000	2000	2	39	38	6	1	192	1	2
1	*M30	37201456	0	0	10251996	5182001	2001	3	54	50	1	2	50	2	2
1	*M30	37201456	0	0	10251996	4122002	2002	4	65	52	6	1	252	1	1
1	*M30	37201456	0	0	10251996	9272003	2003	5	83	47	1	2	47	2	2
1	*M38	37202827	0	0	1191996	1181999	1999	1	26	83	5	1	148	1	2
1	*M38	37202827	0	0	1191996	3192000	2000	2	40	51	1	2	51	2	2
1	*M38	37202827	0	0	1191996	2182001	2001	3	51	66	3	1	157	1	2
1	*M38	37202827	0	0	1191996	592002	2002	4	66	53	2	1	74	2	2
1	*M38	37202827	0	0	1191996	592003	2003	5	78	48	1	2	48	2	2
1	*M38	37202827	0	0	1191996	462004	2004	6	88	68	1	2	68	2	2
1	*M77	37993870	2124357	0	4251997	1052000	2000	2	41	51	6	1	172	1	2
1	*M77	37993870	2124357	0	4251997	12262001	2001	3	56	62	4	1	150	1	2
1	*M77	37993870	2124357	0	4251997	342003	2003	4	70	45	3	1	91	2	2
1	*M77	37993870	2124357	0	4251997	3122004	2004	5	82	52	7	1	261	1	1
1	*M77	37993870	2124357	0	4251997	962005	2005	6	100	46	3	1	91	2	2
1	*M93	38476610	1879085	33599648	6111997	11151999	1999	1	29	102	1	2	102	1	2
1	*M93	38476610	1879085	33599648	6111997	1212000	2000	2	41	67	2	1	108	1	2
1	*M93	38476610	1879085	33599648	6111997	12242001	2001	3	54	51	1	2	51	2	2
1	*M93	38476610	1879085	33599648	6111997	11202002	2002	4	65	81	2	1	123	1	2
1	*M93	38476610	1879085	33599648	6111997	12292003	2003	5	78	90	1	2	90	2	2
1	*M93	38476610	1879085	33599648	6111997	152005	2005	6	90	119	2	1	137	1	2
1	*M93	38476610	1879085	33599648	6111997	2252006	2006	7	104	70	2	1	91	2	2
1	*M94	38476636	0	0	6121997	1091999	1999	1	27	72	2	1	192	1	2
1	*M94	38476636	0	0	6121997	1292001	2001	2	43	111	2	1	150	1	2
1	*M94	38476636	0	0	6121997	452002	2002	3	57	47	4	1	110	1	2
1	*M94	38476636	0	0	6121997	562003	2003	4	70	81	10	1	420	1	1
1	*M94	38476636	0	0	6121997	4162005	2005	5	94	88	4	1	190	1	2
1	*N78	40561656	2070579	0	381998	7132000	2000	1	28	117	3	1	163	1	2
1	*N78	40561656	2070579	0	381998	1032001	2001	2	42	40	1	2	40	2	2
1	*N78	40561656	2070579	0	381998	8212002	2002	3	53	65	1	2	65	2	2
1	*N78	40561656	2070579	0	381998	7272003	2003	4	64	48	3	1	89	2	2
1	*N78	40561656	2070579	0	381998	842004	2004	5	76	73	2	1	107	1	2
1	*N78	40561656	2070579	0	381998	8262005	2005	6	89	73	2	1	95	2	2
1	*N78	40561656	2070579	0	381998	922006	2006	7	101	63	1	2	63	2	2
1	*N96	40725830	2168044	0	5191998	8202000	2000	1	27	60	1	2	60	2	2
1	*N96	40725830	2168044	0	5191998	7212001	2001	2	38	65	1	2	65	2	2
1	*N96	40725830	2168044	0	5191998	732002	2002	3	49	41	3	1	91	2	2
1	*N96	40725830	2168044	0	5191998	772003	2003	4	61	74	1	2	74	2	2
1	*N96	40725830	2168044	0	5191998	712004	2004	5	73	69	1	2	69	2	2
1	*N96	40725830	2168044	0	5191998	6202005	2005	6	85	92	1	2	92	2	2
1	*N96	40725830	2168044	0	5191998	6262006	2006	7	97	54	7	1	335	1	1
1	*N96	40725830	2168044	0	5191998	352008	2008	8	117	42	6	1	212	1	1
1	*N96	40725830	2168044	0	5191998	792009	2009	9	133	51	2	1	93	2	2
1	*N99	40725939	2168044	0	6111998	5202001	2001	1	35	35	1	2	35	2	2
1	*N99	40725939	2168044	0	6111998	3292002	2002	2	45	52	1	2	52	2	2
1	*N99	40725939	2168044	0	6111998	2262003	2003	3	56	57	1	2	57	2	2
1	*N99	40725939	2168044	0	6111998	1252004	2004	4	67	60	1	2	60	2	2
1	*P01	40725921	2147486	0	6111998	6242000	2000	1	24	48	2	1	79	2	2
1	*P01	40725921	2147486	0	6111998	6162001	2001	2	36	51	4	1	142	1	2
1	*P01	40725921	2147486	0	6111998	8112002	2002	3	50	45	9	1	236	1	1
1	*P09	40817546	2070579	0	751998	9102000	2000	1	26	42	6	1	353	1	1
1	*P09	40817546	2070579	0	751998	682002	2002	2	47	43	3	1	107	1	2
1	*P09	40817546	2070579	0	751998	2232003	2003	3	55	47	7	1	326	1	1
1	*R15	2010087209	460508522	36179505	521999	612001	2001	1	24	68	1	2	68	2	2
1	*R15	2010087209	460508522	36179505	521999	5192002	2002	2	36	43	4	1	176	1	2
1	*R15	2010087209	460508522	36179505	521999	8222003	2003	3	51	70	3	1	147	1	2
1	*S56	2010386932	460508522	0	6182000	782002	2002	1	24	81	4	1	223	1	1
1	*S56	2010386932	460508522	0	6182000	11272003	2003	2	41	62	5	1	176	1	2
1	*S56	2010386932	460508522	0	6182000	392005	2005	3	56	58	3	1	114	1	2
1	*S56	2010386932	460508522	0	6182000	482006	2006	4	69	57	3	1	128	1	2
1	*S56	2010386932	460508522	0	6182000	5252007	2007	5	83	57	5	1	227	1	1
1	*S63	2010386999	0	0	722000	982002	2002	1	26	97	3	1	151	1	2
1	*S63	2010386999	0	0	722000	11162003	2003	2	40	53	1	2	53	2	2
1	*S63	2010386999	0	0	722000	10162004	2004	3	51	37	6	1	174	1	2
1	*T01	2010501993	39925607	37993870	1052000	832002	2002	1	21	68	4	1	140	1	2
1	*T01	2010501993	39925607	37993870	1052000	9292003	2003	2	35	39	5	1	179	1	2
1	*T01	2010501993	39925607	37993870	1052000	12302004	2004	3	50	43	3	1	101	1	2
1	*T01	2010501993	39925607	37993870	1052000	1142006	2006	4	63	72	1	2	72	2	2
1	*T01	2010501993	39925607	37993870	1052000	142007	2007	5	74	50	6	1	211	1	1
1	*T01	2010501993	39925607	37993870	1052000	5112008	2008	6	91	61	1	2	61	2	2
1	*U04	2010589659	39925607	40725939	5202001	10312003	2003	1	29	43	3	1	153	1	2
1	*U04	2010589659	39925607	40725939	5202001	112005	2005	2	43	43	3	1	85	2	2
1	*U04	2010589659	39925607	40725939	5202001	12302005	2005	3	55	61	1	2	61	2	2
1	*U04	2010589659	39925607	40725939	5202001	1232006	2006	4	66	42	3	1	117	1	2
1	*U04	2010589659	39925607	40725939	5202001	142008	2008	5	79	52	2	1	134	1	2
1	*U04	2010589659	39925607	40725939	5202001	2252009	2009	6	93	44	1	2	44	2	2
1	*U23	2010590277	2126418	40725921	6162001	7272003	2003	1	25	47	7	1	202	1	1
1	*U23	2010590277	2126418	40725921	6162001	11202004	2004	2	41	64	2	1	116	1	2
1	*U23	2010590277	2126418	40725921	6162001	12152005	2005	3	53	70	3	1	137	1	2
1	*U23	2010590277	2126418	40725921	6162001	222007	2007	4	67	61	4	1	145	1	2
1	*U23	2010590277	2126418	40725921	6162001	3302008	2008	5	81	43	1	2	43	2	2
1	*U23	2010590277	2126418	40725921	6162001	2222009	2009	6	92	45	1	2	45	2	2
1	*U23	2010590277	2126418	40725921	6162001	1162010	2010	7	103	84	3	1	141	1	2
1	*U23	2010590277	2126418	40725921	6162001	3122011	2011	8	116	57	1	2	57	2	2
1	*U83	2010815708	2126418	0	1142001	3222004	2004	1	28	53	3	1	120	1	2
1	*U83	2010815708	2126418	0	1142001	4292005	2005	2	41	53	2	1	95	2	2
1	*U83	2010815708	2126418	0	1142001	5132006	2006	3	54	56	2	1	87	2	2
1	*U91	2010815781	2126418	0	1252001	2202005	2005	2	38	71	1	2	71	2	2
1	*U91	2010815781	2126418	0	1252001	272006	2006	3	50	62	9	1	270	1	1
1	*U91	2010815781	2126418	0	1252001	8172007	2007	4	68	53	3	1	100	2	2
1	*U91	2010815781	2126418	0	1252001	952008	2008	5	81	64	6	1	227	1	1
1	*U91	2010815781	2126418	0	1252001	232010	2010	6	97	47	2	1	69	2	2
1	*W52	2010854061	2287161	0	3282002	782004	2004	1	27	50	2	1	74	2	2
1	*W52	2010854061	2287161	0	3282002	762005	2005	2	39	45	3	1	121	1	2
1	*W52	2010854061	2287161	0	3282002	8102006	2006	3	52	43	1	2	43	2	2
1	*W52	2010854061	2287161	0	3282002	752007	2007	4	63	51	1	2	51	2	2
1	*W60	2010854129	2287161	37201456	4122002	9122004	2004	1	29	73	1	2	73	2	2
1	*W60	2010854129	2287161	37201456	4122002	942005	2005	2	40	70	2	1	93	2	2
1	*W60	2010854129	2287161	37201456	4122002	9122006	2006	3	53	53	8	1	234	1	1
1	*W60	2010854129	2287161	37201456	4122002	2112008	2008	4	69	87	9	1	260	1	1
1	*W60	2010854129	2287161	37201456	4122002	882009	2009	5	87	44	4	1	155	1	2
1	*Y58	2011124639	60077563	38476636	562003	6222005	2005	1	25	114	1	2	114	1	2
1	*Y58	2011124639	60077563	38476636	562003	7282006	2006	2	38	59	2	1	81	2	2
1	*Y58	2011124639	60077563	38476636	562003	582007	2007	3	48	41	2	1	63	2	2
1	*Y58	2011124639	60077563	38476636	562003	4152008	2008	4	59	43	1	2	43	2	2
2	700032	32	0	0	5222000	3202009	2009	4	105	68	5	1	185	1	2
2	700032	32	0	0	5222000	6282010	2010	5	121	126	5	1	216	1	1
2	700032	32	0	0	5222000	1192011	2011	6	137	72	1	2	72	2	2
2	0023*	23	0	0	3202000	11152009	2009	2	115	60	4	1	150	1	2
2	0023*	23	0	0	3202000	412011	2011	3	132	122	2	1	213	1	1
2	0027*	27	0	0	4272000	1232009	2009	5	104	65	1	2	65	2	2
2	0038*	38	0	0	592000	2162009	2009	2	105	100	1	2	100	2	2
2	0038*	38	0	0	592000	422010	2010	3	118	108	3	1	164	1	2
2	0039*	39	0	0	752000	972009	2009	4	110	55	1	2	55	2	2
2	0040*	40	0	0	782000	8222009	2009	6	109	34	4	1	105	1	2
2	0041*	41	0	0	7172000	962009	2009	4	109	92	1	2	92	2	2
2	0058*	58	0	0	112000	762009	2009	5	114	62	3	1	105	1	2
2	0101*	101	0	0	12182001	2192009	2009	5	86	123	5	1	305	1	1
2	0101*	101	0	0	12182001	9272010	2010	6	105	79	2	1	100	2	2
2	0101*	101	0	0	12182001	10212011	2011	7	118	101	1	2	101	1	2
2	0113*	113	0	0	112001	4232009	2009	4	99	48	1	2	48	2	2
2	0116*	116	0	0	2222001	482009	2009	5	97	171	1	2	171	1	2
2	0127*	127	0	0	5112001	7202009	2009	6	98	57	1	2	57	2	2
2	0127*	127	0	0	5112001	6202010	2010	7	109	117	1	2	117	1	2
2	0133*	133	0	0	1132001	3172009	2009	5	88	73	1	2	73	2	2
2	0133*	133	0	0	1132001	362010	2010	6	100	119	2	1	139	1	2
2	0135*	135	0	0	1112001	4192009	2009	5	89	35	2	1	57	2	2
2	0143*	143	0	0	10202001	932009	2009	5	94	88	1	2	88	2	2
2	0208*	208	0	0	222002	1252009	2009	5	94	80	2	1	167	1	2
2	0211*	211	0	0	1282002	5242009	2009	4	87	71	1	2	71	2	2
2	0211*	211	0	0	1282002	10242011	2011	6	116	54	2	1	91	2	2
2	0213*	213	0	0	3102002	7122009	2009	3	88	57	1	2	57	2	2
2	0213*	213	0	0	3102002	6152010	2010	4	99	175	1	2	175	1	2
2	0214*	214	0	0	3142002	5122009	2009	4	85	135	1	2	135	1	2
2	0216*	216	0	0	3292002	762009	2009	3	87	70	3	1	128	1	2
2	0216*	216	0	0	3292002	8212010	2010	4	100	120	3	1	164	1	2
2	0216*	216	0	0	3292002	1142011	2011	5	115	68	1	2	68	2	2
2	0223*	223	0	0	4132002	3302009	2009	5	83	33	2	1	56	2	2
2	0225*	225	0	0	4152002	842009	2009	5	87	57	1	2	57	2	2
2	0227*	227	0	0	4192002	4182009	2009	4	83	26	2	1	47	2	2
2	0227*	227	0	0	4192002	3102010	2010	5	94	150	4	1	250	1	1
2	0228*	228	0	0	4292002	2262010	2010	5	93	199	3	1	285	1	1
2	0228*	228	0	0	4292002	9122011	2011	6	112	55	1	2	55	2	2
2	0257*	257	0	0	222002	3292009	2009	5	85	41	1	2	41	2	2
2	0257*	257	0	0	222002	2102010	2010	6	96	68	3	1	149	1	2
2	0257*	257	0	0	222002	4112011	2011	7	110	167	2	1	207	1	1
2	0265*	265	0	0	1132002	5132009	2009	4	78	79	2	1	108	1	2
2	0265*	265	0	0	1132002	5312010	2010	5	90	193	2	1	215	1	1
2	0265*	265	0	0	1132002	10302011	2011	6	107	72	1	2	72	2	2
2	0269*	269	0	0	10302002	4292009	2009	5	77	38	2	1	58	2	2
2	0269*	269	0	0	10302002	432010	2010	6	89	135	1	2	135	1	2
2	0269*	269	0	0	10302002	5252011	2011	7	102	123	3	1	221	1	1
2	0271*	271	0	0	1172002	10312009	2009	5	83	47	1	2	47	2	2
2	0271*	271	0	0	1172002	9212010	2010	6	94	122	2	1	251	1	1
2	0278*	278	0	0	112002	7222009	2009	5	90	53	1	2	53	2	2
2	0302*	302	0	0	112003	4292009	2009	4	75	66	3	1	115	1	2
2	0304*	304	0	0	162003	922009	2009	3	79	50	1	2	50	2	2
2	0304*	304	0	0	162003	852010	2010	4	90	150	1	2	150	1	2
2	0304*	304	0	0	162003	1022011	2011	5	104	111	3	1	302	1	1
2	0315*	315	0	0	112003	292009	2009	4	73	48	2	1	67	2	2
2	0325*	325	0	0	5112003	3132009	2009	5	70	49	2	1	89	2	2
2	0325*	325	0	0	5112003	2192012	2012	7	105	102	2	1	163	1	2
2	0326*	326	0	0	5252003	2162009	2009	3	68	73	1	2	73	2	2
2	0336*	336	0	0	112003	762009	2009	4	78	60	6	1	288	1	1
2	0340*	340	0	0	7182003	232009	2009	3	66	68	3	1	158	1	2
2	0341*	341	0	0	112003	142009	2009	4	72	38	3	1	137	1	2
2	0341*	341	0	0	112003	12152009	2009	5	83	120	4	1	225	1	1
2	0341*	341	0	0	112003	562011	2011	6	100	104	2	1	147	1	2
2	0344*	344	0	0	112003	2212009	2009	4	73	25	1	2	25	2	2
2	0344*	344	0	0	112003	12212009	2009	5	83	61	1	2	61	2	2
2	0348*	348	0	0	9102003	792009	2009	3	69	132	1	2	132	1	2
2	0349*	349	0	0	9202003	6182009	2009	3	68	74	1	2	74	2	2
2	0355*	355	0	0	10122003	8262009	2009	3	70	40	1	2	40	2	2
2	0355*	355	0	0	10122003	7162010	2010	4	81	106	1	2	106	1	2
2	0355*	355	0	0	10122003	812011	2011	5	93	123	2	1	162	1	2
2	0358*	358	0	0	10172003	2142009	2009	2	63	92	1	2	92	2	2
2	0361*	361	0	0	10262003	6122009	2009	3	67	60	2	1	82	2	2
2	0361*	361	0	0	10262003	662010	2010	4	79	71	1	2	71	2	2
2	0361*	361	0	0	10262003	5222011	2011	5	90	87	1	2	87	2	2
2	0363*	363	0	0	1142003	4232009	2009	3	65	30	5	1	113	1	2
2	0363*	363	0	0	1142003	5132010	2010	4	78	92	2	1	123	1	2
2	0363*	363	0	0	1142003	6172011	2011	5	91	93	2	1	134	1	2
2	0367*	367	0	0	112003	4152009	2009	2	75	130	1	2	130	1	2
2	0403*	403	0	0	112004	2162009	2009	2	61	49	1	2	49	2	2
2	0404*	404	0	0	112004	652009	2009	3	65	36	5	1	140	1	2
2	0404*	404	0	0	112004	692010	2010	4	77	26	1	2	26	2	2
2	0404*	404	0	0	112004	4292011	2011	5	87	102	3	1	203	1	1
2	0409*	409	0	0	2152004	8192009	2009	3	66	67	1	2	67	2	2
2	0409*	409	0	0	2152004	7262010	2010	4	77	136	1	2	136	1	2
2	0409*	409	0	0	2152004	972011	2011	5	90	40	2	1	100	2	2
2	0410*	410	0	0	2202004	6162009	2009	3	63	59	3	1	98	2	2
2	0410*	410	0	0	2202004	6302010	2010	4	76	174	1	2	174	1	2
2	0410*	410	0	0	2202004	9252011	2011	5	91	67	1	2	67	2	2
2	0411*	411	0	0	2242004	612009	2009	3	63	56	2	1	88	2	2
2	0411*	411	0	0	2242004	632010	2010	4	75	71	1	2	71	2	2
2	0411*	411	0	0	2242004	5212011	2011	5	86	149	1	2	149	1	2
2	0412*	412	0	0	112004	9262009	2009	2	68	85	1	2	85	2	2
2	0417*	417	0	0	112004	8212009	2009	3	67	34	1	2	34	2	2
2	0417*	417	0	0	112004	712010	2010	4	78	77	1	2	77	2	2
2	0417*	417	0	0	112004	7162011	2011	5	90	120	1	2	120	1	2
2	0423*	423	0	0	4282004	1022009	2009	3	65	80	1	2	80	2	2
2	0423*	423	0	0	4282004	9272010	2010	4	76	75	1	2	75	2	2
2	0423*	423	0	0	4282004	9102011	2011	5	88	72	1	2	72	2	2
2	0427*	427	0	0	5102004	12272009	2009	3	67	24	1	2	24	2	2
2	0432*	432	0	0	782004	10142009	2009	3	63	56	1	2	56	2	2
2	0432*	432	0	0	782004	9132010	2010	4	74	87	3	1	124	1	2
2	0432*	432	0	0	782004	10202011	2011	5	87	92	1	2	92	2	2
2	0436*	436	0	0	10112004	11192009	2009	3	61	63	2	1	152	1	2
2	0436*	436	0	0	10112004	1212011	2011	4	75	124	1	2	124	1	2
2	0436*	436	0	0	10112004	2282012	2012	5	88	101	1	2	101	1	2
2	0442*	442	0	0	1152005	1282009	2009	3	49	78	2	1	188	1	2
2	0442*	442	0	0	1152005	482011	2011	4	65	74	1	2	74	2	2
2	0445*	445	0	0	11222004	10212009	2009	3	58	75	1	2	75	2	2
2	0446*	446	0	0	11232004	11162009	2009	3	59	29	1	2	29	2	2
2	0446*	446	0	0	11232004	1062010	2010	4	70	84	1	2	84	2	2
2	0446*	446	0	0	11232004	9252011	2011	5	82	59	2	1	82	2	2
2	0447*	447	0	0	11282004	11182009	2009	3	59	154	1	2	154	1	2
2	0447*	447	0	0	11282004	1252011	2011	4	73	129	2	1	173	1	2
2	0448*	448	0	0	1212004	10102009	2009	3	58	72	3	1	134	1	2
2	0448*	448	0	0	1212004	1222010	2010	4	72	35	2	1	61	2	2
2	0448*	448	0	0	1212004	11102011	2011	5	83	92	1	2	92	2	2
2	0449*	449	0	0	1212004	982009	2009	3	57	87	1	2	87	2	2
2	0449*	449	0	0	1212004	9142010	2010	4	69	72	1	2	72	2	2
2	0450*	450	0	0	1222004	9272009	2009	3	57	58	1	2	58	2	2
2	0450*	450	0	0	1222004	922010	2010	4	69	121	1	2	121	1	2
2	0450*	450	0	0	1222004	9302011	2011	5	81	78	1	2	78	2	2
2	0451*	451	0	0	6152004	1042009	2009	3	63	61	1	2	61	2	2
2	0451*	451	0	0	6152004	962010	2010	4	74	106	1	2	106	1	2
2	0451*	451	0	0	6152004	9242011	2011	5	87	62	1	2	62	2	2
2	0452*	452	0	0	112004	9252009	2009	3	68	76	1	2	76	2	2
2	0453*	453	0	0	6242004	9302009	2009	3	63	55	2	1	98	2	2
2	0462*	462	0	0	892004	1042009	2009	3	61	52	1	2	52	2	2
2	0462*	462	0	0	892004	982010	2010	4	72	76	2	1	119	1	2
2	0470*	470	0	0	9232004	8252009	2009	3	59	58	2	1	80	2	2
2	0470*	470	0	0	9232004	8262010	2010	4	71	107	1	2	107	1	2
2	0470*	470	0	0	9232004	9202011	2011	5	83	27	2	1	47	2	2
2	0472*	472	0	0	112004	2252009	2009	2	61	65	1	2	65	2	2
2	0472*	472	0	0	112004	2222010	2010	3	73	184	2	1	210	1	1
2	0472*	472	0	0	112004	642011	2011	4	89	101	5	1	372	1	1
2	0473*	473	0	0	112004	1182009	2009	2	60	38	2	1	64	2	2
2	0476*	476	0	0	12102004	4112009	2009	3	52	106	2	1	146	1	2
2	0478*	478	0	0	12142004	5252010	2010	4	65	85	1	2	85	2	2
2	0478*	478	0	0	12142004	5212011	2011	5	77	194	1	2	194	1	2
2	0481*	481	0	0	112004	4172009	2009	2	63	140	1	2	140	1	2
2	0481B*	4810	0	0	112004	5132010	2010	1	76	80	1	2	80	2	2
2	0482*	482	0	0	112004	542009	2009	2	64	39	1	2	39	2	2
2	0482*	482	0	0	112004	2212010	2010	3	73	165	2	1	186	1	2
2	0482*	482	0	0	112004	642011	2011	4	89	106	3	1	192	1	2
2	0501*	501	0	0	12192004	6152009	2009	2	53	43	2	1	68	2	2
2	0502*	502	0	0	112005	8212009	2009	1	55	72	1	2	72	2	2
2	0502*	502	0	0	112005	5282010	2010	2	64	86	2	1	107	1	2
2	0502*	502	0	0	112005	6212011	2011	3	77	93	4	1	194	1	2
2	0503*	503	0	0	112005	8212009	2009	1	55	108	2	1	122	1	2
2	0504*	504	0	0	112005	8212009	2009	1	55	28	1	2	28	2	2
2	0504*	504	0	0	112005	6252010	2010	2	65	145	1	2	145	1	2
2	0504*	504	0	0	112005	8192011	2011	3	79	111	1	2	111	1	2
2	0505*	505	0	0	112005	5122009	2009	2	52	27	2	1	102	1	2
2	0505*	505	0	0	112005	5302010	2010	3	64	95	1	2	95	2	2
2	0505*	505	0	0	112005	622011	2011	4	77	115	1	2	115	1	2
2	0509*	509	0	0	112005	282010	2010	2	61	105	2	1	165	1	2
2	0512*	512	0	0	3212005	3232009	2009	1	48	69	2	1	128	1	2
2	0512*	512	0	0	3212005	2212010	2010	2	59	97	1	2	97	2	2
2	0512*	512	0	0	3212005	352011	2011	3	71	186	1	2	186	1	2
2	0514*	514	0	0	3202005	272009	2009	1	46	82	1	2	82	2	2
2	0515*	515	0	0	112005	4152009	2009	2	51	43	1	2	43	2	2
2	0515*	515	0	0	112005	372010	2010	3	62	142	1	2	142	1	2
2	0519*	519	0	0	112005	4212009	2009	2	51	63	1	2	63	2	2
2	0519*	519	0	0	112005	3302010	2010	3	62	76	1	2	76	2	2
2	0520*	520	0	0	112005	5222009	2009	1	52	76	1	2	76	2	2
2	0520*	520	0	0	112005	6292010	2010	2	65	112	1	2	112	1	2
2	0520*	520	0	0	112005	7232011	2011	3	78	87	3	1	180	1	2
2	0521*	521	0	0	112005	1222009	2009	1	48	133	2	1	267	1	1
2	0522*	522	0	0	112005	1192009	2009	2	58	51	1	2	51	2	2
2	0522*	522	0	0	112005	1062010	2010	3	69	58	1	2	58	2	2
2	0522*	522	0	0	112005	952011	2011	4	80	54	1	2	54	2	2
2	0523*	523	0	0	112005	2202010	2010	2	61	133	1	2	133	1	2
2	0523*	523	0	0	112005	3282011	2011	3	74	133	3	1	285	1	1
2	0524*	524	0	0	112005	842009	2009	2	55	53	4	1	263	1	1
2	0524*	524	0	0	112005	212011	2011	3	73	164	2	1	292	1	1
2	0525*	525	0	0	112005	12262009	2009	2	59	200	1	2	200	1	2
2	0525*	525	0	0	112005	4112011	2011	3	75	190	1	2	190	1	2
2	0525*	525	0	0	112005	7192012	2012	4	90	139	1	2	139	1	2
2	0526*	526	0	0	112005	1192009	2009	1	48	80	1	2	80	2	2
2	0527*	527	0	0	112005	272009	2009	1	49	79	1	2	79	2	2
2	0528*	528	0	0	112005	8222009	2009	2	55	56	7	1	371	1	1
2	0528*	528	0	0	112005	672011	2011	3	77	115	2	1	237	1	1
2	0531*	531	0	0	112005	4302009	2009	2	51	28	2	1	63	2	2
2	0531*	531	0	0	112005	2212010	2010	3	61	79	1	2	79	2	2
2	0531*	531	0	0	112005	292011	2011	4	73	144	1	2	144	1	2
2	0532*	532	0	0	112005	6152009	2009	2	53	55	1	2	55	2	2
2	0533*	533	0	0	6132005	722009	2009	2	48	47	1	2	47	2	2
2	0533*	533	0	0	6132005	5242010	2010	3	59	84	1	2	84	2	2
2	0533*	533	0	0	6132005	5222011	2011	4	71	122	1	2	122	1	2
2	0533*	533	0	0	6132005	6242012	2012	5	84	106	1	2	106	1	2
2	0536*	536	0	0	112005	242009	2009	1	49	29	3	1	73	2	2
2	0536*	536	0	0	112005	1202010	2010	2	60	84	1	2	84	2	2
2	0536*	536	0	0	112005	1212011	2011	3	72	193	1	2	193	1	2
2	0538*	538	0	0	112005	1202009	2009	1	48	54	1	2	54	2	2
2	0538*	538	0	0	112005	12142009	2009	2	59	121	1	2	121	1	2
2	0538*	538	0	0	112005	1162011	2011	3	72	135	1	2	135	1	2
2	0538*	538	0	0	112005	2242012	2012	4	85	101	2	1	185	1	2
2	0539*	539	0	0	112005	8122009	2009	2	55	64	1	2	64	2	2
2	0540*	540	0	0	6302005	4232009	2009	1	45	44	1	2	44	2	2
2	0541*	541	0	0	6292005	3162009	2009	1	44	69	3	1	146	1	2
2	0541*	541	0	0	6292005	5152010	2010	2	58	104	1	2	104	1	2
2	0541*	541	0	0	6292005	5282011	2011	3	70	166	1	2	166	1	2
2	0543*	543	0	0	112005	1172009	2009	1	58	52	2	1	198	1	2
2	0543*	543	0	0	112005	2202011	2011	2	73	200	1	2	200	1	2
2	0547*	547	0	0	12122005	9212009	2009	1	45	37	1	2	37	2	2
2	0547*	547	0	0	12122005	812010	2010	2	55	93	1	2	93	2	2
2	0547*	547	0	0	12122005	7302011	2011	3	67	101	1	2	101	1	2
2	0551*	551	0	0	552005	9102009	2009	1	52	85	1	2	85	2	2
2	0551*	551	0	0	552005	9112010	2010	2	64	67	2	1	115	1	2
2	0551*	551	0	0	552005	982011	2011	3	76	48	1	2	48	2	2
2	0551*	551	0	0	552005	832012	2012	4	86	72	1	2	72	2	2
2	0558*	558	0	0	112005	8242011	2011	3	79	152	1	2	152	1	2
2	0573*	573	0	0	12122005	9262009	2009	1	45	111	3	1	297	1	1
2	0573*	573	0	0	12122005	542011	2011	2	64	142	1	2	142	1	2
2	0576*	576	0	0	112005	9202009	2009	1	56	108	2	1	128	1	2
2	0577*	577	0	0	1112005	732010	2010	2	56	134	1	2	134	1	2
2	0577*	577	0	0	1112005	8212011	2011	3	69	155	2	1	176	1	2
2	0578*	578	0	0	112005	1202009	2009	1	48	29	4	1	154	1	2
2	0578*	578	0	0	112005	3292010	2010	2	62	60	1	2	60	2	2
2	0578*	578	0	0	112005	3102011	2011	3	74	77	2	1	149	1	2
2	0578*	578	0	0	112005	5132012	2012	4	88	113	1	2	113	1	2
2	0580*	580	0	0	112005	3182010	2010	1	62	93	2	1	289	1	1
2	0581*	581	0	0	112005	3302009	2009	1	50	28	1	2	28	2	2
2	0581*	581	0	0	112005	252010	2010	2	61	71	2	1	204	1	1
2	0581*	581	0	0	112005	5302011	2011	3	76	93	1	2	93	2	2
2	0583*	583	0	0	112005	3152009	2009	1	50	60	1	2	60	2	2
2	0585*	585	0	0	112005	9272009	2009	2	56	82	3	1	124	1	2
2	0586*	586	0	0	112005	6222009	2009	2	53	43	1	2	43	2	2
2	0587*	587	0	0	112005	832009	2009	2	55	43	3	1	82	2	2
2	0589*	589	0	0	112005	812009	2009	2	55	84	1	2	84	2	2
2	0589*	589	0	0	112005	852010	2010	3	67	193	1	2	193	1	2
2	0589*	589	0	0	112005	1192011	2011	4	82	72	1	2	72	2	2
2	0601*	601	0	0	112006	5192009	2009	1	40	68	1	2	68	2	2
2	0601*	601	0	0	112006	3142010	2010	2	50	72	2	1	111	1	2
2	0601*	601	0	0	112006	3142011	2011	3	62	210	4	1	296	1	1
2	0602*	602	0	0	112006	982009	2009	2	44	73	4	1	132	1	2
2	0602*	602	0	0	112006	10272010	2010	3	57	64	3	1	350	1	1
2	0602*	602	0	0	112006	7142012	2012	4	78	85	1	2	85	2	2
2	0603*	603	0	0	112006	10302009	2009	2	45	78	1	2	78	2	2
2	0603*	603	0	0	112006	5252010	2010	3	52	80	3	1	421	1	1
2	0605*	605	0	0	112006	252009	2009	1	37	27	1	2	27	2	2
2	0605*	605	0	0	112006	1282009	2009	2	47	49	2	1	190	1	2
2	0605*	605	0	0	112006	3132011	2011	3	62	79	1	2	79	2	2
2	0606*	606	0	0	112006	2242010	2010	2	49	149	1	2	149	1	2
2	0606*	606	0	0	112006	4262011	2011	3	63	165	1	2	165	1	2
2	0607*	607	UNKNOWN	0	112006	1172009	2009	1	36	61	1	2	61	2	2
2	0607*	607	UNKNOWN	0	112006	11122009	2009	2	46	47	8	1	286	1	1
2	0607*	607	UNKNOWN	0	112006	632011	2011	3	65	119	1	2	119	1	2
2	0608*	608	0	0	112006	1062009	2009	2	45	43	2	1	62	2	2
2	0611*	611	0	0	4242006	1282009	2009	1	33	53	1	2	53	2	2
2	0611*	611	0	0	4242006	132010	2010	2	44	117	4	1	214	1	1
2	0611*	611	0	0	4242006	592011	2011	3	60	120	1	2	120	1	2
2	0613*	613	0	0	4132006	1222009	2009	1	33	59	2	1	174	1	2
2	0613*	613	0	0	4132006	3142010	2010	2	47	146	1	2	146	1	2
2	0614*	614	0	0	622006	912009	2009	1	38	46	3	1	104	1	2
2	0614*	614	0	0	622006	9272010	2010	2	51	52	1	2	52	2	2
2	0614*	614	0	0	622006	8252011	2011	3	62	73	3	1	298	1	1
2	0615*	615	0	0	4232006	6272010	2010	2	50	128	1	2	128	1	2
2	0615*	615	0	0	4232006	8132011	2011	3	63	78	2	1	160	1	2
2	0616*	616	0	0	112006	2112010	2010	3	49	62	1	2	62	2	2
2	0616*	616	0	0	112006	192011	2011	4	60	163	3	1	250	1	1
2	0617*	617	0	0	112006	9242009	2009	1	44	114	1	2	114	1	2
2	0617*	617	0	0	112006	10192010	2010	2	57	118	4	1	398	1	1
2	0620*	620	0	0	5152006	8312009	2009	1	39	126	3	1	428	1	1
2	0620*	620	0	0	5152006	7182011	2011	2	62	74	2	1	176	1	2
2	0622*	622	0	0	112006	942011	2011	2	68	61	1	2	61	2	2
2	0624*	624	0	0	5202006	622009	2009	1	36	119	3	1	187	1	2
2	0624*	624	0	0	5202006	9122010	2010	2	51	96	1	2	96	2	2
2	0624*	624	0	0	5202006	9202011	2011	3	64	62	2	1	103	1	2
2	0626*	626	VODO	135	5272006	8222009	2009	2	38	100	3	1	145	1	2
2	0626*	626	VODO	135	5272006	10242010	2010	3	52	76	1	2	76	2	2
2	0626*	626	VODO	135	5272006	10162011	2011	4	64	106	1	2	106	1	2
2	0629*	629	0	0	112006	3232010	2010	1	50	74	2	1	83	2	2
2	0629*	629	0	0	112006	2202011	2011	2	61	101	1	2	101	1	2
2	0631*	631	0	0	112006	2272009	2009	1	37	49	1	2	49	2	2
2	0631*	631	0	0	112006	1232010	2010	2	48	120	1	2	120	1	2
2	0632*	632	0	0	5112006	922009	2009	1	39	136	1	2	136	1	2
2	0633*	633	0	0	7192006	942009	2009	1	37	100	1	2	100	2	2
2	0633*	633	0	0	7192006	9152010	2010	2	49	81	1	2	81	2	2
2	0633*	633	0	0	7192006	992011	2011	3	61	143	1	2	143	1	2
2	0634*	634	VODO	257	7192006	312010	2010	1	43	148	1	2	148	1	2
2	0634*	634	VODO	257	7192006	4252011	2011	2	57	60	1	2	60	2	2
2	0634*	634	VODO	257	7192006	3262012	2012	3	68	68	1	2	68	2	2
2	0639*	639	0	0	7302006	8302009	2009	1	37	49	1	2	49	2	2
2	0639*	639	0	0	7302006	7262010	2010	2	47	127	1	2	127	1	2
2	0639*	639	0	0	7302006	962011	2011	3	61	68	4	1	288	1	1
2	0641*	641	0	0	1112006	10122009	2009	1	35	126	2	1	363	1	1
2	0641*	641	0	0	1112006	6242011	2011	2	55	127	3	1	192	1	2
2	0642*	642	0	0	112006	10112009	2009	1	45	51	3	1	188	1	2
2	0642*	642	0	0	112006	1202011	2011	2	60	131	1	2	131	1	2
2	0642*	642	0	0	112006	2272012	2012	3	73	132	1	2	132	1	2
2	0643*	643	0	0	982006	9202009	2009	1	36	61	3	1	111	1	2
2	0643*	643	0	0	982006	9172010	2010	2	48	87	1	2	87	2	2
2	0643*	643	0	0	982006	9152011	2011	3	60	127	1	2	127	1	2
2	0645*	645	0	0	112006	4152009	2009	1	39	38	1	2	38	2	2
2	0645*	645	0	0	112006	2272010	2010	2	49	90	1	2	90	2	2
2	0645*	645	0	0	112006	2212011	2011	3	61	169	2	1	281	1	1
2	0648*	648	0	0	112005	3312010	2010	1	62	96	1	2	96	2	2
2	0648*	648	0	0	112005	3272011	2011	2	74	203	1	2	203	1	1
2	0662*	662	0	0	112006	3202010	2010	1	50	177	1	2	177	1	2
2	0701*	701	0	0	112007	4102010	2010	1	39	114	3	1	314	1	1
2	0701*	701	0	0	112007	12282011	2011	2	59	47	1	2	47	2	2
2	0702*	702	0	0	112007	3152010	2010	1	38	69	1	2	69	2	2
2	0702*	702	0	0	112007	2262011	2011	2	49	91	1	2	91	2	2
2	0704*	704	0	0	112007	3292010	2010	1	38	107	1	2	107	1	2
2	0704*	704	0	0	112007	4132011	2011	2	51	49	1	2	49	2	2
2	0704*	704	0	0	112007	3202012	2012	3	62	69	3	1	154	1	2
2	0705*	705	0	0	112007	3142010	2010	1	38	183	1	2	183	1	2
2	0705*	705	0	0	112007	6132011	2011	2	53	97	2	1	344	1	1
2	0706*	706	UNKNOWN	0	262007	3102010	2010	1	37	76	1	2	76	2	2
2	0706*	706	UNKNOWN	0	262007	312011	2011	2	48	170	2	1	190	1	2
2	0707*	707	J	0	2132007	3202010	2010	1	37	240	1	2	240	1	1
2	0707*	707	J	0	2132007	8232011	2011	2	54	100	1	2	100	2	2
2	0708*	708	VODO	0	312007	3102010	2010	1	36	159	4	1	432	1	1
2	0710*	710	VODO	0	382007	4112010	2010	1	37	247	1	2	247	1	1
2	0711*	711	UNKNOWN	340	352007	362010	2010	1	36	102	2	1	124	1	2
2	0711*	711	UNKNOWN	340	352007	482011	2011	2	49	158	1	2	158	1	2
2	0711*	711	UNKNOWN	340	352007	6112012	2012	3	63	113	1	2	113	1	2
2	0712*	712	J	0	3112007	3292010	2010	1	36	69	1	2	69	2	2
2	0712*	712	J	0	3112007	2262011	2011	2	47	103	1	2	103	1	2
2	0712*	712	J	0	3112007	3182012	2012	3	60	109	1	2	109	1	2
2	0713*	713	VODO	223	3112007	362010	2010	1	35	99	2	1	163	1	2
2	0713*	713	VODO	223	3112007	5182011	2011	2	50	134	2	1	271	1	1
2	0714*	714	VODO	0	3162007	3282010	2010	1	36	88	1	2	88	2	2
2	0714*	714	VODO	0	3162007	462011	2011	2	48	177	1	2	177	1	2
2	0714*	714	VODO	0	3162007	7132012	2012	3	63	122	1	2	122	1	2
2	0715*	715	0	0	112007	3242012	2012	2	62	74	1	2	74	2	2
2	0716*	716	VODO	0	3282007	6302010	2010	1	39	167	1	2	167	1	2
2	0716*	716	VODO	0	3282007	9192011	2011	2	53	86	1	2	86	2	2
2	0717*	717	VODO	0	4172007	3192010	2010	1	35	71	1	2	71	2	2
2	0717*	717	VODO	0	4172007	2282011	2011	2	46	101	1	2	101	1	2
2	0717*	717	VODO	0	4172007	2242012	2012	3	58	94	1	2	94	2	2
2	0718*	718	VODO	135	4152007	6242010	2010	1	38	178	2	1	335	1	1
2	0719*	719	VODO	227	4272007	6142010	2010	1	37	174	2	1	194	1	2
2	0719*	719	VODO	227	4272007	9272011	2011	2	53	56	3	1	323	1	1
2	0720*	720	UNKNOWN	0	382007	662010	2010	1	38	130	1	2	130	1	2
2	0720*	720	UNKNOWN	0	382007	7162011	2011	2	52	93	2	1	113	1	2
2	0721*	721	VODO	265	4222007	3112010	2010	1	34	91	1	2	91	2	2
2	0721*	721	VODO	265	4222007	3152011	2011	2	46	182	1	2	182	1	2
2	0722*	722	VODO	133	4262007	4182010	2010	1	35	125	2	1	190	1	2
2	0722*	722	VODO	133	4262007	812011	2011	2	51	170	2	1	196	1	2
2	0723*	723	VODO	0	4262007	3232010	2010	1	34	155	1	2	155	1	2
2	0723*	723	VODO	0	4262007	5212011	2011	2	48	113	1	2	113	1	2
2	0724*	724	J	0	512007	732010	2010	1	38	106	3	1	186	1	2
2	0724*	724	J	0	512007	7272011	2011	2	50	134	2	1	156	1	2
2	0725*	725	J	0	512007	6202010	2010	1	37	181	1	2	181	1	2
2	0726*	726	J	363	512007	5132010	2010	1	36	107	1	2	107	1	2
2	0727*	727	UNKNOWN	326	4262007	4262010	2010	1	36	87	1	2	87	2	2
2	0728*	728	VODO	337	4262007	3112010	2010	1	34	175	1	2	175	1	2
2	0728*	728	VODO	337	4262007	532011	2011	2	48	92	2	1	136	1	2
2	0729*	729	VODO	9438	532007	7102010	2010	1	38	113	1	2	113	1	2
2	0729*	729	VODO	9438	532007	7302011	2011	2	50	153	1	2	153	1	2
2	0731*	731	VODO	9639	5102007	5262010	2010	1	36	203	1	2	203	1	1
2	0731*	731	VODO	9639	5102007	882011	2011	2	50	155	1	2	155	1	2
2	0732*	732	VODO	0	5182007	732010	2010	1	37	108	3	1	148	1	2
2	0732*	732	VODO	0	5182007	6202011	2011	2	49	109	1	2	109	1	2
2	0735*	735	VODO	0	662007	3302010	2010	1	33	167	2	1	247	1	1
2	0735*	735	VODO	0	662007	982011	2011	2	51	75	3	1	273	1	1
2	0736*	736123	VODO	128	662007	4152011	2011	1	46	197	3	1	265	1	1
2	0737*	737	VODO	0	6162007	6212010	2010	1	36	232	2	1	354	1	1
2	0738*	738	VODO	123	6232007	592010	2010	1	34	175	1	2	175	1	2
2	0738*	738	VODO	123	6232007	6222011	2011	2	47	84	1	2	84	2	2
2	0740*	740	VODO	0	6282007	6202010	2010	1	35	167	1	2	167	1	2
2	0741*	741	0	0	742007	7102010	2010	1	36	96	1	2	96	2	2
2	0742*	742	J	144	852007	7162010	2010	1	35	199	1	2	199	1	2
2	0743*	743	J	144	852007	7182010	2010	1	35	190	2	1	317	1	1
2	0743*	743	J	144	852007	322012	2012	2	54	110	1	2	110	1	2
2	0744*	744	VODO	9844	852007	4232010	2010	1	32	191	4	1	271	1	1
2	0745*	745	VODO	246	7272007	8282010	2010	1	37	114	1	2	114	1	2
2	0745*	745	VODO	246	7272007	9222011	2011	2	49	57	1	2	57	2	2
2	0746*	746	UNKNOWN	0	7312007	462010	2010	1	32	114	1	2	114	1	2
2	0747*	747	UNKNOWN	0	892007	3202010	2010	1	31	116	1	2	116	1	2
2	0747*	747	UNKNOWN	0	892007	4162011	2011	2	44	185	3	1	303	1	1
2	0748*	748	UNKNOWN	216	8242007	7112010	2010	1	34	142	1	2	142	1	2
2	0748*	748	UNKNOWN	216	8242007	912011	2011	2	48	64	1	2	64	2	2
2	0750*	750	UNKNOWN	0	112007	8282010	2010	1	43	125	2	1	422	1	1
2	0751*	751123	0	0	112007	4162011	2011	1	51	158	2	1	303	1	1
2	0752*	752	0	0	112007	732010	2010	1	42	95	1	2	95	2	2
2	0752*	752	0	0	112007	7142011	2011	2	54	156	1	2	156	1	2
2	0753*	753	0	0	112007	772010	2010	1	42	115	1	2	115	1	2
2	0753*	753	0	0	112007	6212011	2011	2	53	132	1	2	132	1	2
2	0754*	754	0	0	112007	7262010	2010	1	42	174	1	2	174	1	2
2	0754*	754	0	0	112007	10202011	2011	2	57	58	1	2	58	2	2
2	0755*	755	0	0	112007	4102010	2010	1	39	104	1	2	104	1	2
2	0756*	756	UNKNOWN	41	1182007	7182010	2010	1	32	104	1	2	104	1	2
2	0756*	756	UNKNOWN	41	1182007	7262011	2011	2	44	150	1	2	150	1	2
2	0757*	757	VODO	0	11232007	812010	2010	1	32	128	1	2	128	1	2
2	0757*	757	VODO	0	11232007	9132011	2011	2	45	66	2	1	260	1	1
2	0801*	801	0	0	112008	6232010	2010	1	29	182	1	2	182	1	2
2	0802*	802	JUMP	341	1212008	852010	2010	1	30	88	1	2	88	2	2
2	0802*	802	JUMP	341	1212008	842011	2011	2	42	131	1	2	131	1	2
2	0803*	803123	UNKNOWN	38	12222007	842011	2011	1	43	159	1	2	159	1	2
2	0804*	804123	VODO	0	2282008	4122011	2011	1	37	151	5	1	271	1	1
2	0805*	805123	VODO	326	3172008	4162011	2011	1	36	196	1	2	196	1	2
2	0806*	806	VODO	315	3192008	8262010	2010	1	29	153	1	2	153	1	2
2	0806*	806	VODO	315	3192008	10222011	2011	2	43	56	2	1	80	2	2
2	0809*	809123	VODO	0	3282008	4172011	2011	1	36	155	1	2	155	1	2
2	0810*	810	0	0	3292008	5282010	2010	1	25	78	2	1	138	1	2
2	0810*	810	0	0	3292008	782011	2011	2	39	90	1	2	90	2	2
2	0811*	811123	VODO	223	4112008	1032011	2011	1	41	242	1	2	242	1	1
2	0812*	812123	VODO	9639	4222008	5122011	2011	1	36	121	1	2	121	1	2
2	0812*	812123	VODO	9639	4222008	5152012	2012	2	48	111	1	2	111	1	2
2	0814*	814	JORS	482	4172008	4102012	2012	1	47	127	1	2	127	1	2
2	0815*	815	VODO	0	4242008	6282010	2010	1	26	143	1	2	143	1	2
2	0815*	815	VODO	0	4242008	912011	2011	2	40	106	2	1	129	1	2
2	0818*	818	VODO	0	572008	6292010	2010	1	25	171	1	2	171	1	2
2	0818*	818	VODO	0	572008	9222011	2011	2	40	130	1	2	130	1	2
2	0819*	819	JORS	0	542008	6212010	2010	1	25	172	2	1	197	1	2
2	0819*	819	JORS	0	542008	1072011	2011	2	41	242	1	2	242	1	1
2	0820*	820	JUMP	227	5162008	5192010	2010	1	24	189	3	1	232	1	1
2	0820*	820	JUMP	227	5162008	1152011	2011	2	41	77	1	2	77	2	2
2	0821*	821	JUMP	0	5182008	742010	2010	1	25	94	2	1	182	1	2
2	0824*	824	JUMP	0	5222008	2202011	2011	1	32	93	2	1	124	1	2
2	0824*	824	JUMP	0	5222008	3262012	2012	2	46	67	2	1	84	2	2
2	0826*	826	VODO	411	652008	5182012	2012	2	47	143	1	2	143	1	2
2	0830*	830	VODO	0	6192008	912010	2010	1	26	148	2	1	378	1	1
2	0833*	833	UNKNOWN	278	6222008	5132010	2010	1	22	68	3	1	222	1	1
2	0837*	0837*	0	0	712008	8182010	2010	1	25	94	2	1	386	1	1
2	0837*	0837*	0	0	712008	692012	2012	2	47	117	2	1	173	1	2
2	0839*	839	LORDPRES	412	9102008	2142011	2011	1	29	111	3	1	170	1	2
2	0840*	840123	VODO	216	7242008	4292011	2011	1	33	111	1	2	111	1	2
2	0842*	842	VODO	325	8122008	5202010	2010	1	21	246	1	2	246	1	1
2	0845*	845	NINEFOLD	328	992008	242012	2012	1	40	117	1	2	117	1	2
2	0851*	851123	JORS	409	9252008	472011	2011	1	30	183	2	1	254	1	1
2	0852*	852	VODO	462	9252008	672010	2010	1	20	197	1	2	197	1	2
2	0852*	852	VODO	462	9252008	9232011	2011	2	35	85	2	1	104	1	2
2	0854*	854	VODO	448	9262008	9122010	2010	1	23	73	2	1	77	2	2
2	0854*	854	VODO	448	9262008	942011	2011	2	35	55	3	1	122	1	2
2	0858*	858	0	0	112008	3142012	2012	2	50	137	2	1	260	1	1
2	0906*	906	NINEFOLD	433	1262009	192012	2012	2	35	138	1	2	138	1	2
2	0909*	909	VODO	358	2142009	1302012	2012	1	35	130	1	2	130	1	2
2	0911*	911	VODO	403	2162009	2262012	2012	1	36	107	2	1	219	1	1
2	0917*	917	VODO	38	2162009	4202012	2012	2	38	206	1	2	206	1	1
2	0918*	918	NINEFOLD	133	3172009	1122011	2011	1	31	66	1	2	66	2	2
2	0920*	920	VODO	32	3202009	282012	2012	1	34	117	1	2	117	1	2
2	0921*	921	VODO	257	3292009	252012	2012	1	34	116	1	2	116	1	2
2	0925*	925	NINEFOLD	116	482009	2232012	2012	1	34	148	1	2	148	1	2
2	0928*	928	VODO	38	4102009	282012	2012	1	33	117	2	1	136	1	2
2	0929*	929	MARIUS	363	4232009	292012	2012	1	33	118	1	2	118	1	2
2	0930*	930	VODO	481	4172009	272012	2012	1	33	122	1	2	122	1	2
2	0932*	932	NINEFOLD	616	4302009	552012	2012	1	36	128	1	2	128	1	2
2	0936*	936	NINEFOLD	650	4302009	10132010	2010	1	17	97	3	1	300	1	1
2	0937*	937	NINEFOLD	214	5122009	10262010	2010	1	17	228	2	1	370	1	1
2	0939*	939	VODO	505	5122009	1302012	2012	1	32	134	1	2	134	1	2
2	0942*	942123	NINEFOLD	134	6112009	1022011	2011	1	27	42	2	1	131	1	2
2	0960*	960	NINEFOLD	470	8252009	612012	2012	1	33	146	1	2	146	1	2
2	0967*	967	GPIX	41	962009	282012	2012	1	29	160	1	2	160	1	2
2	0969*	969123	NINEFOLD	449	982009	10262011	2011	1	25	86	1	2	86	2	2
2	0972*	972	BULLBAR	452	9252009	1142012	2012	1	27	144	2	1	161	1	2
2	0974*	974	NINEFOLD	412	9262009	1152011	2011	1	25	64	1	2	64	2	2
2	0977*	977	NINEFOLD	454	1042009	582012	2012	1	31	97	1	2	97	2	2
2	9655*	9655	0	0	12231996	3272009	2009	11	147	77	1	2	77	2	2
2	9933*	9933	0	0	7241999	7122009	2009	8	119	68	3	1	108	1	2
2	AA*	20040101	0	0	112004	1152009	2009	1	60	90	1	2	90	2	2
2	P024*	24	0	0	112004	6112009	2009	2	65	47	1	2	47	2	2
3	0.00E+00	C:11856820	0	0	1121986	8111989	1989	1	42	60	3	1	129	1	2
3	0.00E+00	C:11999364	38167	0	11221986	9161989	1989	1	33	44	2	1	64	2	2
3	0.00E+00	C:133930	0	0	1271985	10101988	1988	1	34	45	1	2	45	2	2
3	0.00E+00	P:13950753	0	0	3301987	8151989	1989	1	28	82	1	2	82	2	2
3	0.00E+00	P:14150361	0	0	5111987	9201989	1989	1	28	88	3	1	127	1	2
3	0.00E+00	C:11856820	0	0	1121986	10191990	1990	2	57	57	3	1	251	1	1
3	0.00E+00	C:11999364	38167	0	11221986	911990	1990	2	45	64	1	2	64	2	2
3	0.00E+00	C:133930	0	0	1271985	8201989	1989	2	44	91	4	1	207	1	1
3	0.00E+00	P:13950753	0	0	3301987	8111990	1990	2	40	54	2	1	156	1	2
3	0.00E+00	P:14150361	0	0	5111987	1161990	1990	2	41	138	2	1	165	1	2
3	0.00E+00	C:133930	0	0	1271985	12141990	1990	3	60	91	2	1	129	1	2
3	0.00E+00	P:13950753	0	0	3301987	10301991	1991	3	55	52	1	2	52	2	2
3	0.00E+00	C:133930	0	0	1271985	1251992	1992	4	73	108	1	2	108	1	2
3	1	2010124481	2188272	P:27665546	1142000	3222002	2002	1	26	91	4	1	183	1	2
3	1	2010124481	2188272	P:27665546	1142000	5132003	2003	2	39	74	1	2	74	2	2
3	1	2010124481	2188272	P:27665546	1142000	562004	2004	3	51	71	2	1	93	2	2
3	1	2010124481	2188272	P:27665546	1142000	5172005	2005	4	64	100	1	2	100	2	2
3	1	2010124481	2188272	P:27665546	1142000	5282006	2006	5	76	66	1	2	66	2	2
3	1	2010124481	2188272	P:27665546	1142000	562007	2007	6	87	125	2	1	148	1	2
3	3	2010314082	0	0	1152000	412002	2002	1	26	124	2	1	146	1	2
3	3	2010314082	0	0	1152000	612003	2003	2	40	90	2	1	161	1	2
3	3	2010314082	0	0	1152000	8222004	2004	3	55	103	1	2	103	1	2
3	3	2010314082	0	0	1152000	9172005	2005	4	68	132	1	2	132	1	2
3	4	2010314991	0	2010278071	1192000	642002	2002	1	28	79	4	1	182	1	2
3	4	2010314991	0	2010278071	1192000	9102003	2003	2	43	80	2	1	127	1	2
3	4	2010314991	0	2010278071	1192000	10162004	2004	3	56	76	6	1	240	1	1
3	4	2010314991	0	2010278071	1192000	3182006	2006	4	73	66	6	1	237	1	1
3	4	2010314991	0	2010278071	1192000	8122007	2007	5	90	84	1	2	84	2	2
3	5	2010124507	2192303	P:34680942	1232000	182002	2002	1	23	76	2	1	120	1	2
3	5	2010124507	2192303	P:34680942	1232000	2152003	2003	2	36	62	1	2	62	2	2
3	6	2010124515	2188272	P:34045294	1242000	3282002	2002	1	26	97	6	1	265	1	1
3	6	2010124515	2188272	P:34045294	1242000	9232003	2003	2	43	101	2	1	122	1	2
3	8	2010124531	38073235	33291733	1312000	5102002	2002	1	27	74	1	2	74	2	2
3	9	2010315006	2192107	2010278097	232000	3182002	2002	1	25	81	3	1	160	1	2
3	9	2010315006	2192107	2010278097	232000	4262003	2003	2	38	76	2	1	111	1	2
3	9	2010315006	2192107	2010278097	232000	4202004	2004	3	50	80	1	2	80	2	2
3	9	2010315006	2192107	2010278097	232000	472005	2005	4	62	78	3	1	234	1	1
3	10	2010124549	2212186	36724391	242000	522002	2002	1	26	81	1	2	81	2	2
3	10	2010124549	2212186	36724391	242000	4302003	2003	2	38	76	1	2	76	2	2
3	10	2010124549	2212186	36724391	242000	4232004	2004	3	50	66	4	1	265	1	1
3	10	2010124549	2212186	36724391	242000	10222005	2005	4	68	59	3	1	239	1	1
3	11	2010124556	38073235	A:28738276	262000	4172002	2002	1	26	101	3	1	183	1	2
3	14	2010124572	32677569	2010000467	2102000	572002	2002	1	26	96	7	1	288	1	1
3	16	2010124580	32677569	B:41750852	2112000	452002	2002	1	25	68	3	1	114	1	2
3	16	2010124580	32677569	B:41750852	2112000	572003	2003	2	38	61	3	1	131	1	2
3	18	2010124606	22633952	34680900	2142000	6152002	2002	1	28	69	1	2	69	2	2
3	18	2010124606	22633952	34680900	2142000	5292003	2003	2	39	69	2	1	90	2	2
3	18	2010124606	22633952	34680900	2142000	5282004	2004	3	51	93	1	2	93	2	2
3	18	2010124606	22633952	34680900	2142000	662005	2005	4	63	74	2	1	96	2	2
3	18	2010124606	22633952	34680900	2142000	6192006	2006	5	76	78	2	1	98	2	2
3	18	2010124606	22633952	34680900	2142000	722007	2007	6	88	79	6	1	231	1	1
3	18	2010124606	22633952	34680900	2142000	11212008	2008	7	105	93	1	2	93	2	2
3	18	2010124606	22633952	34680900	2142000	11222009	2009	8	117	106	2	1	175	1	2
3	19	2010124614	32677569	P:41432881	2162000	5212002	2002	1	27	167	1	2	167	1	2
3	19	2010124614	32677569	P:41432881	2162000	8122003	2003	2	41	77	2	1	111	1	2
3	20	2010124622	22633952	B:29405180	2162000	4212002	2002	1	26	82	3	1	183	1	2
3	20	2010124622	22633952	B:29405180	2162000	7222003	2003	2	41	63	3	1	201	1	1
3	20	2010124622	22633952	B:29405180	2162000	11202004	2004	3	57	67	2	1	120	1	2
3	21	2010124630	38073235	P:34044917	2192000	3162002	2002	1	24	134	4	1	340	1	1
3	21	2010124630	38073235	P:34044917	2192000	11162003	2003	2	44	91	2	1	116	1	2
3	25	2011042708	2010726467	2010262315	11102003	1102006	2006	1	26	134	1	2	134	1	2
3	25	2011042708	2010726467	2010262315	11102003	2232007	2007	2	39	96	3	1	188	1	2
3	25	2011042708	2010726467	2010262315	11102003	652008	2008	3	54	72	2	1	91	2	2
3	25	2011042708	2010726467	2010262315	11102003	6102009	2009	4	67	86	1	2	86	2	2
3	25	2011042708	2010726467	2010262315	11102003	662010	2010	5	78	61	2	1	128	1	2
3	25	2011042708	2010726467	2010262315	11102003	7162011	2011	6	92	64	2	1	106	1	2
3	25	2011042708	2010726467	2010262315	11102003	882012	2012	7	104	98	1	2	98	2	2
3	26	2010124689	38073235	40321242	2272000	582002	2002	1	26	105	4	1	170	1	2
3	27	2010124697	38073235	32811218	2282000	312002	2002	1	24	71	2	1	89	2	2
3	29	2010124705	38073227	33418526	362000	4242002	2002	1	25	80	1	2	80	2	2
3	29	2010124705	38073227	33418526	362000	4132003	2003	2	37	76	3	1	144	1	2
3	29	2010124705	38073227	33418526	362000	6222004	2004	3	51	91	2	1	91	2	2
3	29	2010124705	38073227	33418526	362000	712005	2005	4	63	107	1	2	107	1	2
3	29	2010124705	38073227	33418526	362000	7202006	2006	5	76	95	2	1	117	1	2
3	29	2010124705	38073227	33418526	362000	8202007	2007	6	89	61	1	2	61	2	2
3	29	2010124705	38073227	33418526	362000	7272008	2008	7	100	75	1	2	75	2	2
3	30	2010124713	32677569	B:41432824	3152000	762002	2002	1	27	101	2	1	119	1	2
3	30	2010124713	32677569	B:41432824	3152000	8102003	2003	2	40	60	1	2	60	2	2
3	30	2010124713	32677569	B:41432824	3152000	7132004	2004	3	51	74	4	1	236	1	1
3	30	2010124713	32677569	B:41432824	3152000	12132005	2005	4	68	119	6	1	227	1	1
3	30	2010124713	32677569	B:41432824	3152000	4302007	2007	5	85	75	2	1	118	1	2
3	31	2010124721	38073235	36369077	3182000	552002	2002	1	25	98	2	1	121	1	2
3	31	2010124721	38073235	36369077	3182000	5232003	2003	2	38	99	1	2	99	2	2
3	32	2010124739	38474920	P:40999237	3252000	10132002	2002	1	30	86	1	2	86	2	2
3	32	2010124739	38474920	P:40999237	3252000	10162003	2003	2	42	78	2	1	136	1	2
3	32	2010124739	38474920	P:40999237	3252000	12102004	2004	3	56	72	2	1	130	1	2
3	32	2010124739	38474920	P:40999237	3252000	1252006	2006	4	70	74	3	1	130	1	2
3	33	2010124747	38073227	P:28821213	3262000	4202002	2002	1	24	198	2	1	212	1	1
3	33	2010124747	38073227	P:28821213	3262000	8292003	2003	2	41	91	2	1	171	1	2
3	33	2010124747	38073227	P:28821213	3262000	11222004	2004	3	55	111	1	2	111	1	2
3	34	2010124754	22633952	P:36725232	3302000	872003	2003	2	40	110	1	2	110	1	2
3	35	2010124762	32677569	41432733	3312000	3132002	2002	1	23	75	1	2	75	2	2
3	35	2010124762	32677569	41432733	3312000	392003	2003	2	35	69	3	1	188	1	2
3	35	2010124762	32677569	41432733	3312000	6202004	2004	3	50	86	1	2	86	2	2
3	36	2010124770	38073235	P:33292178	3312000	6172002	2002	1	26	131	2	1	151	1	2
3	38	2010124796	22633952	P:22626190	4122000	4212002	2002	1	24	90	2	1	108	1	2
3	38	2010124796	22633952	P:22626190	4122000	5202003	2003	2	37	53	2	1	140	1	2
3	39	2010124804	38474920	41432709	472000	5302002	2002	1	25	114	2	1	154	1	2
3	39	2010124804	38474920	41432709	472000	8132003	2003	2	40	67	2	1	96	2	2
3	39	2010124804	38474920	41432709	472000	8272004	2004	3	52	87	3	1	182	1	2
3	40	2010124812	38474920	P:40999260	4132000	3222002	2002	1	23	62	3	1	113	1	2
3	40	2010124812	38474920	P:40999260	4132000	4192003	2003	2	36	80	2	1	102	1	2
3	40	2010124812	38474920	P:40999260	4132000	5102004	2004	3	48	75	1	2	75	2	2
3	41	2010124820	22633952	34682575	4142000	452002	2002	1	23	92	1	2	92	2	2
3	42	2010124838	32677569	P:41522616	4152000	1182003	2003	1	33	63	5	1	272	1	1
3	43	2010225643	22633952	P:27136134	4212000	2272002	2002	1	22	99	6	1	288	1	1
3	43	2010225643	22633952	P:27136134	4212000	982003	2003	2	40	70	2	1	92	2	2
3	44	2010225650	38073235	P:37657053	542000	6232002	2002	1	25	63	9	1	356	1	1
3	44	2010225650	38073235	P:37657053	542000	3182004	2004	2	46	79	2	1	109	1	2
3	47	2010225676	22633952	P:29297678	5112000	6202002	2002	1	25	123	2	1	210	1	1
3	47	2010225676	22633952	P:29297678	5112000	10242003	2003	2	41	80	2	1	102	1	2
3	47	2010225676	22633952	P:29297678	5112000	11202004	2004	3	54	127	3	1	196	1	2
3	47	2010225676	22633952	P:29297678	5112000	3192006	2006	4	70	63	2	1	86	2	2
3	48	2010225684	38073227	P:29119302	5162000	6212002	2002	1	25	82	1	2	82	2	2
3	48	2010225684	38073227	P:29119302	5162000	6242003	2003	2	37	67	1	2	67	2	2
3	48	2010225684	38073227	P:29119302	5162000	612004	2004	3	48	70	1	2	70	2	2
3	48	2010225684	38073227	P:29119302	5162000	5212005	2005	4	60	91	1	2	91	2	2
3	48	2010225684	38073227	P:29119302	5162000	612006	2006	5	72	73	2	1	97	2	2
3	48	2010225684	38073227	P:29119302	5162000	6132007	2007	6	84	115	2	1	162	1	2
3	48	2010225684	38073227	P:29119302	5162000	8242008	2008	7	99	71	1	2	71	2	2
3	52	2010225726	2192107	P:41432873	5252000	932002	2002	1	27	104	1	2	104	1	2
3	52	2010225726	2192107	P:41432873	5252000	9202003	2003	2	39	71	1	2	71	2	2
3	52	2010225726	2192107	P:41432873	5252000	9122004	2004	3	51	76	2	1	101	1	2
3	52	2010225726	2192107	P:41432873	5252000	9302005	2005	4	64	56	1	2	56	2	2
3	52	2010225726	2192107	P:41432873	5252000	922006	2006	5	75	80	1	2	80	2	2
3	52	2010225726	2192107	P:41432873	5252000	8302007	2007	6	87	103	1	2	103	1	2
3	52	2010225726	2192107	P:41432873	5252000	1022008	2008	7	100	64	6	1	265	1	1
3	52	2010225726	2192107	P:41432873	5252000	3302010	2010	8	118	60	3	1	104	1	2
3	55	2010225742	38073227	38075545	6142000	9162002	2002	1	27	76	1	2	76	2	2
3	55	2010225742	38073227	38075545	6142000	952003	2003	2	38	101	1	2	101	1	2
3	55	2010225742	38073227	38075545	6142000	9162004	2004	3	51	78	1	2	78	2	2
3	55	2010225742	38073227	38075545	6142000	962005	2005	4	62	108	3	1	173	1	2
3	56	2010330690	2223785	2010059620	6202000	922002	2002	1	26	101	2	1	167	1	2
3	56	2010330690	2223785	2010059620	6202000	11282003	2003	2	41	78	1	2	78	2	2
3	56	2010330690	2223785	2010059620	6202000	11152004	2004	3	52	81	1	2	81	2	2
3	56	2010330690	2223785	2010059620	6202000	8302005	2005	4	62	68	1	2	68	2	2
3	56	2010330690	2223785	2010059620	6202000	8112006	2006	5	73	76	1	2	76	2	2
3	56	2010330690	2223785	2010059620	6202000	7282007	2007	6	85	183	4	1	322	1	1
3	56	2010330690	2223785	2010059620	6202000	3212009	2009	7	105	75	2	1	98	2	2
3	57	2010225759	2223785	A:40274839	6232000	10262002	2002	1	28	83	5	1	168	1	2
3	57	2010225759	2223785	A:40274839	6232000	1232004	2004	2	43	84	2	1	105	1	2
3	57	2010225759	2223785	A:40274839	6232000	2162005	2005	3	55	65	7	1	243	1	1
3	57	2010225759	2223785	A:40274839	6232000	7282006	2006	4	73	74	2	1	96	2	2
3	57	2010225759	2223785	A:40274839	6232000	8152007	2007	5	85	66	3	1	142	1	2
3	58	2010225767	2223785	A:28873016	6292000	10182002	2002	1	27	114	2	1	145	1	2
3	58	2010225767	2223785	A:28873016	6292000	12182003	2003	2	41	61	1	2	61	2	2
3	58	2010225767	2223785	A:28873016	6292000	11252004	2004	3	52	81	1	2	81	2	2
3	58	2010225767	2223785	A:28873016	6292000	11212005	2005	4	64	60	1	2	60	2	2
3	60	A:16416125	0	0	2251984	3311988	1988	1	49	42	1	2	42	2	2
3	60	A:16416125	0	0	2251984	2181989	1989	2	59	71	1	2	71	2	2
3	60	A:16416125	0	0	2251984	271990	1990	3	71	73	2	1	115	1	2
3	60	A:16416125	0	0	2251984	3161991	1991	4	84	113	1	2	113	1	2
3	60	A:16416125	0	0	2251984	4161992	1992	5	97	72	1	2	72	2	2
3	61	2010225791	2223785	B:32678294	6302000	1152003	2003	1	30	74	3	1	175	1	2
3	61	2010225791	2223785	B:32678294	6302000	4122004	2004	2	45	74	7	1	292	1	1
3	62	2010225809	38073227	P:38075222	712000	1152002	2002	1	28	191	1	2	191	1	2
3	62	2010225809	38073227	P:38075222	712000	2192004	2004	2	43	63	1	2	63	2	2
3	62	2010225809	38073227	P:38075222	712000	1272005	2005	3	54	91	1	2	91	2	2
3	62	2010225809	38073227	P:38075222	712000	1312006	2006	4	66	78	2	1	116	1	2
3	62	2010225809	38073227	P:38075222	712000	2232007	2007	5	79	71	2	1	105	1	2
3	62	2010225809	38073227	P:38075222	712000	3162008	2008	6	92	75	1	2	75	2	2
3	62	2010225809	38073227	P:38075222	712000	372009	2009	7	104	94	3	1	201	1	1
3	63	2010225817	2223785	P:33633017	762000	1182003	2003	1	30	184	1	2	184	1	2
3	63	2010225817	2223785	P:33633017	762000	4272004	2004	2	45	71	1	2	71	2	2
3	63	2010225817	2223785	P:33633017	762000	4122005	2005	3	57	115	2	1	153	1	2
3	63	2010225817	2223785	P:33633017	762000	6182006	2006	4	71	88	2	1	106	1	2
3	64	2010225825	2223785	P:35542398	782000	9142002	2002	1	26	67	3	1	181	1	2
3	64	2010225825	2223785	P:35542398	782000	12202003	2003	2	41	72	1	2	72	2	2
3	64	2010225825	2223785	P:35542398	782000	1282004	2004	3	53	144	1	2	144	1	2
3	64	2010225825	2223785	P:35542398	782000	272006	2006	4	66	61	1	2	61	2	2
3	65	2010225833	38073227	B:37992203	792000	10262002	2002	1	27	81	7	1	311	1	1
3	66	2010225841	2251487	32678211	7112000	962002	2002	1	25	63	2	1	86	2	2
3	66	2010225841	2251487	32678211	7112000	982003	2003	2	37	83	1	2	83	2	2
3	66	2010225841	2251487	32678211	7112000	9102004	2004	3	49	71	2	1	92	2	2
3	66	2010225841	2251487	32678211	7112000	9142005	2005	4	62	68	1	2	68	2	2
3	66	2010225841	2251487	32678211	7112000	8242006	2006	5	73	155	4	1	254	1	1
3	66	2010225841	2251487	32678211	7112000	112008	2008	6	89	84	4	1	134	1	2
3	66	2010225841	2251487	32678211	7112000	2192009	2009	7	103	69	1	2	69	2	2
3	66	2010225841	2251487	32678211	7112000	242010	2010	8	114	128	3	1	211	1	1
3	66	2010225841	2251487	32678211	7112000	652011	2011	9	130	118	1	2	118	1	2
3	67	2010225858	38073227	35661297	7122000	10292002	2002	1	27	85	3	1	199	1	2
3	68	2010225866	38073227	P:35540970	7182000	922002	2002	1	25	123	1	2	123	1	2
3	68	2010225866	38073227	P:35540970	7182000	1082003	2003	2	38	104	1	2	104	1	2
3	71	2010225890	2223785	33352824	822000	1142003	2003	1	29	74	3	1	135	1	2
3	73	2010225916	2251487	37854692	882000	9132002	2002	1	25	69	1	2	69	2	2
3	73	2010225916	2251487	37854692	882000	8202003	2003	2	36	102	1	2	102	1	2
3	73	2010225916	2251487	37854692	882000	8312004	2004	3	48	72	2	1	169	1	2
3	74	2010225924	2251487	C:21864061	8112000	1142003	2003	1	29	131	1	2	131	1	2
3	74	2010225924	2251487	C:21864061	8112000	342004	2004	2	42	72	1	2	72	2	2
3	74	2010225924	2251487	C:21864061	8112000	2142005	2005	3	54	63	3	1	144	1	2
3	74	2010225924	2251487	C:21864061	8112000	4192006	2006	4	68	59	2	1	80	2	2
3	74	2010225924	2251487	C:21864061	8112000	492007	2007	5	79	73	3	1	152	1	2
3	74	2010225924	2251487	C:21864061	8112000	6142008	2008	6	94	126	1	2	126	1	2
3	75	2010225932	2251487	P:28369353	8182000	1242003	2003	1	29	65	2	1	87	2	2
3	75	2010225932	2251487	P:28369353	8182000	1272004	2004	2	41	77	1	2	77	2	2
3	75	2010225932	2251487	P:28369353	8182000	1182005	2005	3	53	69	2	1	151	1	2
3	75	2010225932	2251487	P:28369353	8182000	3292006	2006	4	67	72	2	1	93	2	2
3	75	2010225932	2251487	P:28369353	8182000	482007	2007	5	79	69	2	1	96	2	2
3	75	2010225932	2251487	P:28369353	8182000	4182008	2008	6	92	66	2	1	99	2	2
3	75	2010225932	2251487	P:28369353	8182000	682009	2009	7	105	75	1	2	75	2	2
3	76	2010225940	2192107	P:40817868	8192000	1142003	2003	1	28	72	1	2	72	2	2
3	76	2010225940	2192107	P:40817868	8192000	172004	2004	2	40	77	1	2	77	2	2
3	76	2010225940	2192107	P:40817868	8192000	112005	2005	3	52	60	3	1	154	1	2
3	76	2010225940	2192107	P:40817868	8192000	3152006	2006	4	66	64	4	1	218	1	1
3	76	2010225940	2192107	P:40817868	8192000	7262007	2007	5	83	87	2	1	117	1	2
3	76	2010225940	2192107	P:40817868	8192000	922008	2008	6	96	130	6	1	397	1	1
3	77	2010226039	2251487	36724508	8242000	9142002	2002	1	24	65	1	2	65	2	2
3	77	2010226039	2251487	36724508	8242000	8272003	2003	2	36	94	1	2	94	2	2
3	79	2010226054	2251487	37658028	8232000	7222002	2002	1	22	77	1	2	77	2	2
3	79	2010226054	2251487	37658028	8232000	7112003	2003	2	34	107	2	1	126	1	2
3	79	2010226054	2251487	37658028	8232000	8242004	2004	3	48	87	5	1	383	1	1
3	81	2010289508	2251487	2010059612	9212000	1292003	2003	1	28	61	3	1	124	1	2
3	81	2010289508	2251487	2010059612	9212000	3132004	2004	2	41	80	2	1	104	1	2
3	81	2010289508	2251487	2010059612	9212000	3262005	2005	3	54	65	1	2	65	2	2
3	81	2010289508	2251487	2010059612	9212000	342006	2006	4	65	63	2	1	88	2	2
3	83	2010315212	2251487	P:27909977	10132000	1192003	2003	1	27	88	2	1	210	1	1
3	83	2010315212	2251487	P:27909977	10132000	5272004	2004	2	43	62	2	1	82	2	2
3	83	2010315212	2251487	P:27909977	10132000	622005	2005	3	55	64	2	1	142	1	2
3	85	2010315238	38073227	P:36725265	10182000	1272003	2003	1	27	70	3	1	124	1	2
3	85	2010315238	38073227	P:36725265	10182000	372004	2004	2	40	62	1	2	62	2	2
3	85	2010315238	38073227	P:36725265	10182000	2102005	2005	3	51	60	1	2	60	2	2
3	87	2010315253	2251487	P:27669605	10192000	3222003	2003	1	29	68	2	1	111	1	2
3	87	2010315253	2251487	P:27669605	10192000	6212004	2004	2	44	96	5	1	236	1	1
3	88	2010315261	38073227	B:28110195	10242000	1162003	2003	1	26	108	2	1	150	1	2
3	88	2010315261	38073227	B:28110195	10242000	3222004	2004	2	40	192	1	2	192	1	2
3	88	2010315261	38073227	B:28110195	10242000	7102005	2005	3	56	62	1	2	62	2	2
3	90	2010315287	2251487	P:36527166	10262000	252003	2003	1	27	90	2	1	131	1	2
3	90	2010315287	2251487	P:36527166	10262000	3262004	2004	2	41	70	3	1	113	1	2
3	90	2010315287	2251487	P:36527166	10262000	4222005	2005	3	53	61	2	1	113	1	2
3	92	2010315303	2251487	P:29789864	11152000	2262003	2003	1	27	84	3	1	171	1	2
3	92	2010315303	2251487	P:29789864	11152000	5202004	2004	2	42	61	3	1	116	1	2
3	93	2010315311	2251487	P:33633173	11192000	1122003	2003	1	25	87	2	1	141	1	2
3	93	2010315311	2251487	P:33633173	11192000	3122004	2004	2	39	77	2	1	101	1	2
3	93	2010315311	2251487	P:33633173	11192000	3282005	2005	3	52	67	7	1	249	1	1
3	94	2010315329	2251487	P:37857844	11242000	1262003	2003	1	26	176	4	1	289	1	1
3	94	2010315329	2251487	P:37857844	11242000	8192004	2004	2	44	79	3	1	124	1	2
3	95	2010315337	2251487	P:37992708	1212000	1142003	2003	1	25	101	1	2	101	1	2
3	97	2010315352	38073227	37913613	1232000	2272003	2003	1	26	101	1	2	101	1	2
3	97	2010315352	38073227	37913613	1232000	3152004	2004	2	39	76	1	2	76	2	2
3	97	2010315352	38073227	37913613	1232000	372005	2005	3	51	66	1	2	66	2	2
3	97	2010315352	38073227	37913613	1232000	2132006	2006	4	62	141	3	1	198	1	2
3	99	2010315378	2251487	35519255	12112000	2272003	2003	1	26	64	1	2	64	2	2
3	99	2010315378	2251487	35519255	12112000	262004	2004	2	37	72	2	1	92	2	2
3	99	2010315378	2251487	35519255	12112000	2112005	2005	3	50	73	1	2	73	2	2
3	99	2010315378	2251487	35519255	12112000	1252006	2006	4	61	71	1	2	71	2	2
3	99	2010315378	2251487	35519255	12112000	122007	2007	5	72	80	1	2	80	2	2
3	101	2010315394	2251487	P:34682690	12162000	2272003	2003	1	26	66	1	2	66	2	2
3	101	2010315394	2251487	P:34682690	12162000	1242004	2004	2	37	110	6	1	286	1	1
3	102	2010315402	24068942	36727386	12302000	3142003	2003	1	26	131	3	1	269	1	1
3	102	2010315402	24068942	36727386	12302000	9212004	2004	2	44	101	2	1	160	1	2
3	103	2010652937	41378	0	3202000	9132002	2002	1	29	79	1	2	79	2	2
3	103	2010652937	41378	0	3202000	912003	2003	2	41	69	1	2	69	2	2
3	103	2010652937	41378	0	3202000	8152004	2004	3	52	74	1	2	74	2	2
3	103	2010652937	41378	0	3202000	742005	2005	4	63	72	1	2	72	2	2
3	103	2010652937	41378	0	3202000	6242006	2006	5	75	108	1	2	108	1	2
3	103	2010652937	41378	0	3202000	7152007	2007	6	87	100	3	1	149	1	2
3	103	2010652937	41378	0	3202000	9162008	2008	7	101	81	3	1	185	1	2
3	104	2010652945	0	0	3282000	8312002	2002	1	29	85	4	1	286	1	1
3	104	2010652945	0	0	3282000	3222004	2004	2	47	64	7	1	276	1	1
3	105	2010652929	0	0	582000	912002	2002	1	27	104	1	2	104	1	2
3	105	2010652929	0	0	582000	9202003	2003	2	40	68	1	2	68	2	2
3	106	2010651285	2216459	0	6192000	7252002	2002	1	25	88	3	1	150	1	2
3	106	2010651285	2216459	0	6192000	1022003	2003	2	39	101	3	1	205	1	1
3	106	2010651285	2216459	0	6192000	1232005	2005	3	55	99	1	2	99	2	2
3	107	2010651293	0	0	6222000	9162002	2002	1	26	173	4	1	237	1	1
3	107	2010651293	0	0	6222000	2122004	2004	2	43	80	2	1	103	1	2
3	107	2010651293	0	0	6222000	2282005	2005	3	56	85	1	2	85	2	2
3	107	2010651293	0	0	6222000	2222006	2006	4	68	116	5	1	275	1	1
3	107	2010651293	0	0	6222000	8312007	2007	5	86	81	1	2	81	2	2
3	107	2010651293	0	0	6222000	8272008	2008	6	98	179	4	1	311	1	1
3	107	2010651293	0	0	6222000	4142010	2010	7	117	75	1	2	75	2	2
3	107	2010651293	0	0	6222000	4102011	2011	8	129	108	2	1	131	1	2
3	107	2010651293	0	0	6222000	5282012	2012	9	143	89	2	1	144	1	2
3	108	2010651301	0	0	772000	1212003	2003	1	30	81	2	1	129	1	2
3	108	2010651301	0	0	772000	3102004	2004	2	44	66	4	1	137	1	2
3	108	2010651301	0	0	772000	562005	2005	3	57	68	1	2	68	2	2
3	109	2010651319	2216459	0	872000	6242003	2003	1	34	69	2	1	91	2	2
3	109	2010651319	2216459	0	872000	732004	2004	2	46	74	3	1	140	1	2
3	109	2010651319	2216459	0	872000	8292005	2005	3	60	69	1	2	69	2	2
3	110	2010651327	2216459	0	9182000	442003	2003	1	30	70	1	2	70	2	2
3	110	2010651327	2216459	0	9182000	3282004	2004	2	42	56	2	1	105	1	2
3	110	2010651327	2216459	0	9182000	4182005	2005	3	55	67	3	1	112	1	2
3	110	2010651327	2216459	0	9182000	5252006	2006	4	68	64	1	2	64	2	2
3	110	2010651327	2216459	0	9182000	572007	2007	5	79	92	3	1	163	1	2
3	110	2010651327	2216459	0	9182000	7272008	2008	6	94	99	3	1	186	1	2
3	110	2010651327	2216459	0	9182000	11122009	2009	7	109	62	2	1	88	2	2
3	111	2010651335	0	0	10142000	1122003	2003	1	26	139	2	1	160	1	2
3	111	2010651335	0	0	10142000	3292004	2004	2	41	79	2	1	101	1	2
3	111	2010651335	0	0	10142000	4182005	2005	3	54	59	2	1	124	1	2
3	111	2010651335	0	0	10142000	5282006	2006	4	67	76	2	1	133	1	2
3	111	2010651335	0	0	10142000	762007	2007	5	80	108	2	1	163	1	2
3	112	2010651343	0	0	10292000	3282003	2003	1	28	76	1	2	76	2	2
3	112	2010651343	0	0	10292000	3162004	2004	2	40	81	2	1	95	2	2
3	112	2010651343	0	0	10292000	3312005	2005	3	53	158	1	2	158	1	2
3	112	2010651343	0	0	10292000	6182006	2006	4	67	71	1	2	71	2	2
3	112	2010651343	0	0	10292000	632007	2007	5	79	112	1	2	112	1	2
3	112	2010651343	0	0	10292000	712008	2008	6	92	110	2	1	149	1	2
3	112	2010651343	0	0	10292000	8302009	2009	7	106	133	1	2	133	1	2
3	112	2010651343	0	0	10292000	10122010	2010	8	119	73	1	2	73	2	2
3	115	2010651376	2216459	0	1282000	7312003	2003	1	31	176	1	2	176	1	2
3	115	2010651376	2216459	0	1282000	10292004	2004	2	46	87	6	1	246	1	1
3	117	2010651392	0	0	12122000	652003	2003	1	29	99	2	1	122	1	2
3	117	2010651392	0	0	12122000	7172004	2004	2	43	81	2	1	104	1	2
3	117	2010651392	0	0	12122000	8102005	2005	3	55	61	4	1	209	1	1
3	117	2010651392	0	0	12122000	12172006	2006	4	72	40	5	1	240	1	1
3	118	2010651400	0	0	12122000	3182003	2003	1	27	76	3	1	115	1	2
3	118	2010651400	0	0	12122000	4132004	2004	2	40	66	2	1	103	1	2
3	118	2010651400	0	0	12122000	4272005	2005	3	52	75	4	1	150	1	2
3	118	2010651400	0	0	12122000	782006	2006	4	66	65	1	2	65	2	2
3	118	2010651400	0	0	12122000	6232007	2007	5	78	77	4	1	184	1	2
3	120	2010651426	2216459	0	12152000	1212003	2003	1	25	78	1	2	78	2	2
3	122	2010651442	2188272	0	12172000	5162003	2003	1	28	64	2	1	99	2	2
3	122	2010651442	2188272	0	12172000	5292004	2004	2	41	63	1	2	63	2	2
3	122	2010651442	2188272	0	12172000	592005	2005	3	52	72	1	2	72	2	2
3	122	2010651442	2188272	0	12172000	4222006	2006	4	64	93	2	1	132	1	2
3	123	2010651459	34012237	0	12182000	1252003	2003	1	25	84	1	2	84	2	2
3	123	2010651459	34012237	0	12182000	1222004	2004	2	37	68	2	1	92	2	2
3	123	2010651459	34012237	0	12182000	232005	2005	3	49	65	1	2	65	2	2
3	123	2010651459	34012237	0	12182000	1122006	2006	4	60	64	2	1	100	2	2
3	123	2010651459	34012237	0	12182000	1282007	2007	5	73	68	1	2	68	2	2
3	123	2010651459	34012237	0	12182000	1112008	2008	6	84	63	3	1	146	1	2
3	124	2010651467	0	0	12192000	3222003	2003	1	27	127	1	2	127	1	2
3	124	2010651467	0	0	12192000	562004	2004	2	40	74	2	1	99	2	2
3	124	2010651467	0	0	12192000	5182005	2005	3	52	83	5	1	205	1	1
3	125	2010651475	2216459	0	12222000	1282003	2003	1	25	123	1	2	123	1	2
3	125	2010651475	2216459	0	12222000	392004	2004	2	38	67	2	1	88	2	2
3	125	2010651475	2216459	0	12222000	3102005	2005	3	50	86	1	2	86	2	2
3	125	2010651475	2216459	0	12222000	3122006	2006	4	62	80	3	1	141	1	2
3	125	2010651475	2216459	0	12222000	592007	2007	5	76	136	4	1	201	1	1
3	126	2010651483	2192303	0	12252000	1182003	2003	1	24	60	2	1	104	1	2
3	126	2010651483	2192303	0	12252000	292004	2004	2	37	89	6	1	251	1	1
3	127	2010651491	2216459	0	12262000	3222003	2003	1	26	100	1	2	100	2	2
3	127	2010651491	2216459	0	12262000	492004	2004	2	39	71	2	1	92	2	2
3	127	2010651491	2216459	0	12262000	4212005	2005	3	51	147	2	1	168	1	2
3	127	2010651491	2216459	0	12262000	7202006	2006	4	66	151	5	1	317	1	1
3	127	2010651491	2216459	0	12262000	3132008	2008	5	86	122	1	2	122	1	2
3	127	2010651491	2216459	0	12262000	4232009	2009	6	99	141	1	2	141	1	2
3	128	2010652960	0	0	12262000	1182003	2003	1	24	98	1	2	98	2	2
3	128	2010652960	0	0	12262000	232004	2004	2	37	160	1	2	160	1	2
3	128	2010652960	0	0	12262000	4232005	2005	3	51	80	1	2	80	2	2
3	184	A:16258162	0	0	3151984	1111988	1988	1	45	85	2	1	110	1	2
3	184	A:16258162	0	0	3151984	1201989	1989	2	58	35	2	1	104	1	2
3	184	A:16258162	0	0	3151984	251990	1990	3	70	91	1	2	91	2	2
3	184	A:16258162	0	0	3151984	2111991	1991	4	82	52	1	2	52	2	2
3	184	A:16258162	0	0	3151984	151992	1992	5	93	114	2	1	134	1	2
3	188	A:16258386	37936	0	5181984	1161988	1988	1	43	151	1	2	151	1	2
3	188	A:16258386	37936	0	5181984	3211989	1989	2	58	144	2	1	173	1	2
3	188	A:16258386	37936	0	5181984	6191990	1990	3	73	122	1	2	122	1	2
3	188	A:16258386	37936	0	5181984	7251991	1991	4	86	184	2	1	216	1	1
3	188	A:16258386	37936	0	5181984	11281992	1992	5	102	140	1	2	140	1	2
3	274	2010266019	38474920	38217121	9132000	122006	2006	3	63	116	2	1	181	1	2
3	279	2010537641	2010003057	38217121	1092001	6222005	2005	2	44	122	1	2	122	1	2
3	280	2011001696	38474920	38217121	10272002	1222006	2006	2	38	68	1	2	68	2	2
3	304	A:16258246	0	0	11101984	421988	1988	1	40	38	1	2	38	2	2
3	342	11111111	0	0	111999	8282005	2005	5	79	138	1	2	138	1	2
3	367	A:16258212	0	0	5231985	2101988	1988	1	32	56	3	1	141	1	2
3	367	A:16258212	0	0	5231985	3291989	1989	2	46	70	1	2	70	2	2
3	370	A:16258345	39924	0	5151985	1251988	1988	1	32	46	1	2	46	2	2
3	370	A:16258345	39924	0	5151985	12141988	1988	2	42	75	2	1	119	1	2
3	370	A:16258345	39924	0	5151985	1221990	1990	3	56	51	1	2	51	2	2
3	370	A:16258345	39924	0	5151985	12151990	1990	4	67	61	1	2	61	2	2
3	370	A:16258345	39924	0	5151985	11151991	1991	5	78	73	1	2	73	2	2
3	370	A:16258345	39924	0	5151985	1181992	1992	6	89	69	1	2	69	2	2
3	425	P:9942574	38529	0	7301985	1201988	1988	1	29	92	2	1	114	1	2
3	425	P:9942574	38529	0	7301985	2161989	1989	2	42	47	2	1	90	2	2
3	425	P:9942574	38529	0	7301985	2181990	1990	3	54	64	1	2	64	2	2
3	425	P:9942574	38529	0	7301985	1271991	1991	4	65	133	1	2	133	1	2
3	425	P:9942574	38529	0	7301985	3151992	1992	5	79	103	2	1	128	1	2
3	434	B:10155299	0	0	7181985	181988	1988	1	29	87	2	1	108	1	2
3	434	B:10155299	0	0	7181985	1281989	1989	2	42	48	3	1	89	2	2
3	434	B:10155299	0	0	7181985	271990	1990	3	54	57	1	2	57	2	2
3	434	B:10155299	0	0	7181985	1101991	1991	4	65	73	1	2	73	2	2
3	434	B:10155299	0	0	7181985	121992	1992	5	77	76	1	2	76	2	2
3	436	A:16416158	40429	0	10261985	611988	1988	1	31	69	1	2	69	2	2
3	436	A:16416158	40429	0	10261985	5221989	1989	2	42	88	1	2	88	2	2
3	436	A:16416158	40429	0	10261985	5151990	1990	3	54	90	2	1	111	1	2
3	436	A:16416158	40429	0	10261985	641991	1991	4	67	73	1	2	73	2	2
3	436	A:16416158	40429	0	10261985	661992	1992	5	79	80	3	1	152	1	2
3	442	P:10717882	0	0	12301985	8171988	1988	1	31	64	2	1	85	2	2
3	442	P:10717882	0	0	12301985	8101989	1989	2	43	59	1	2	59	2	2
3	442	P:10717882	0	0	12301985	7131990	1990	3	54	60	1	2	60	2	2
3	442	P:10717882	0	0	12301985	651991	1991	4	65	94	2	1	118	1	2
3	442	P:10717882	0	0	12301985	781992	1992	5	78	101	1	2	101	1	2
3	442	P:10717882	0	0	12301985	831993	1993	6	91	95	2	1	116	1	2
3	520	A:16258188	38117	0	6171985	5121988	1988	1	34	114	1	2	114	1	2
3	520	A:16258188	38117	0	6171985	641989	1989	2	47	81	1	2	81	2	2
3	520	A:16258188	38117	0	6171985	5301990	1990	3	59	81	2	1	119	1	2
3	520	A:16258188	38117	0	6171985	6211991	1991	4	72	47	1	2	47	2	2
3	520	A:16258188	38117	0	6171985	5141992	1992	5	82	68	2	1	116	1	2
3	520	A:16258188	38117	0	6171985	6161993	1993	6	95	101	1	2	101	1	2
3	520	A:16258188	38117	0	6171985	6291994	1994	7	108	84	3	1	169	1	2
3	522	B:16258360	39924	0	6251985	2201988	1988	1	31	45	2	1	68	2	2
3	522	B:16258360	39924	0	6251985	1301989	1989	2	43	68	1	2	68	2	2
3	522	B:16258360	39924	0	6251985	1161990	1990	3	54	56	1	2	56	2	2
3	522	B:16258360	39924	0	6251985	12191990	1990	4	65	67	3	1	116	1	2
3	522	B:16258360	39924	0	6251985	1121992	1992	5	78	78	3	1	173	1	2
3	522	B:16258360	39924	0	6251985	491993	1993	6	93	93	3	1	239	1	1
3	525	A:16416133	38117	0	7191985	2101988	1988	1	30	85	2	1	121	1	2
3	525	A:16416133	38117	0	7191985	3131989	1989	2	43	52	1	2	52	2	2
3	525	A:16416133	38117	0	7191985	221990	1990	3	54	54	4	1	134	1	2
3	525	A:16416133	38117	0	7191985	3251991	1991	4	68	73	2	1	94	2	2
3	525	A:16416133	38117	0	7191985	431992	1992	5	80	71	1	2	71	2	2
3	525	A:16416133	38117	0	7191985	3191993	1993	6	92	84	2	1	106	1	2
3	525	A:16416133	38117	0	7191985	4121994	1994	7	104	93	4	1	184	1	2
3	525	A:16416133	38117	0	7191985	7221995	1995	8	120	78	1	2	78	2	2
3	527	A:16258170	0	0	6291985	2171988	1988	1	31	62	2	1	83	2	2
3	527	A:16258170	0	0	6291985	2231989	1989	2	43	47	1	2	47	2	2
3	527	A:16258170	0	0	6291985	171990	1990	3	54	67	1	2	67	2	2
3	527	A:16258170	0	0	6291985	12191990	1990	4	65	86	2	1	110	1	2
3	527	A:16258170	0	0	6291985	121993	1993	6	90	67	3	1	110	1	2
3	527	A:16258170	0	0	6291985	1221994	1994	7	102	74	5	1	196	1	2
3	527	A:16258170	0	0	6291985	5181995	1995	8	118	101	1	2	101	1	2
3	527	A:16258170	0	0	6291985	631996	1996	9	131	85	1	2	85	2	2
3	529	A:16258428	0	0	8261985	2221988	1988	1	29	49	2	1	70	2	2
3	529	A:16258428	0	0	8261985	221989	1989	2	41	77	1	2	77	2	2
3	533	A:16258311	39924	0	1121985	551988	1988	1	30	41	2	1	79	2	2
3	533	A:16258311	39924	0	1121985	541989	1989	2	42	59	1	2	59	2	2
3	533	A:16258311	39924	0	1121985	4121990	1990	3	53	87	1	2	87	2	2
3	533	A:16258311	39924	0	1121985	4171991	1991	4	65	77	3	1	150	1	2
3	533	A:16258311	39924	0	1121985	6241992	1992	5	79	82	1	2	82	2	2
3	533	A:16258311	39924	0	1121985	6301993	1993	6	91	96	1	2	96	2	2
3	535	A:16258204	0	0	11251985	2241988	1988	1	26	52	2	1	91	2	2
3	535	A:16258204	0	0	11251985	2191989	1989	2	38	41	1	2	41	2	2
3	535	A:16258204	0	0	11251985	121990	1990	3	49	81	4	1	187	1	2
3	535	A:16258204	0	0	11251985	4201991	1991	4	64	64	1	2	64	2	2
3	535	A:16258204	0	0	11251985	451992	1992	5	76	91	3	1	190	1	2
3	644	40574931	38213013	37457348	9121998	6152005	2005	5	81	212	1	2	212	1	1
3	652	2010593511	2010003057	29793429	2182002	8282005	2005	2	42	76	1	2	76	2	2
3	652	2010593511	2010003057	29793429	2182002	822006	2006	3	53	85	3	1	317	1	1
3	652	2010593511	2010003057	29793429	2182002	3112008	2008	4	72	85	2	1	216	1	1
3	652	2010593511	2010003057	29793429	2182002	7232009	2009	5	89	146	5	1	241	1	1
3	653	2010827091	33503756	40574931	1262003	6292005	2005	1	29	84	1	2	84	2	2
3	653	2010827091	33503756	40574931	1262003	712006	2006	2	41	63	3	1	237	1	1
3	653	2010827091	33503756	40574931	1262003	11302007	2007	3	58	71	1	2	71	2	2
3	653	2010827091	33503756	40574931	1262003	11162008	2008	4	69	108	2	1	132	1	2
3	653	2010827091	33503756	40574931	1262003	12312009	2009	5	83	106	2	1	189	1	2
3	653	2010827091	33503756	40574931	1262003	3312011	2011	6	98	99	3	1	167	1	2
3	653	2010827091	33503756	40574931	1262003	6192012	2012	7	112	125	1	2	125	1	2
3	757	39733043	35875970	35210426	361998	1282005	2005	5	93	85	1	2	85	2	2
3	765	2010206817	41633207	39733043	6112000	7182005	2005	3	61	187	1	2	187	1	2
3	765	2010206817	41633207	39733043	6112000	10162006	2006	4	76	76	4	1	159	1	2
3	765	2010206817	41633207	39733043	6112000	12262007	2007	5	90	80	8	1	317	1	1
3	765	2010206817	41633207	39733043	6112000	882009	2009	6	109	89	4	1	179	1	2
3	766	2010265979	40616005	38187597	962000	3172006	2006	4	66	65	1	2	65	2	2
3	766	2010265979	40616005	38187597	962000	2222007	2007	5	77	65	8	1	243	1	1
3	766	2010265979	40616005	38187597	962000	7272008	2008	6	94	103	3	1	244	1	1
3	767	2010265987	40616005	38187597	962000	122006	2006	4	63	106	2	1	151	1	2
3	774	2010662670	2010126502	41237421	522002	7222005	2005	2	38	144	1	2	144	1	2
3	775	2010745079	34963710	40821985	912002	7112006	2006	2	46	138	2	1	160	1	2
3	775	2010745079	34963710	40821985	912002	9292007	2007	3	60	87	1	2	87	2	2
3	775	2010745079	34963710	40821985	912002	1062008	2008	4	73	97	4	1	221	1	1
3	775	2010745079	34963710	40821985	912002	2242010	2010	5	89	67	4	1	223	1	1
3	775	2010745079	34963710	40821985	912002	7172011	2011	6	106	93	2	1	113	1	2
3	777	2010745145	2010016760	40353740	9212002	882005	2005	1	34	81	1	2	81	2	2
3	777	2010745145	2010016760	40353740	9212002	7292006	2006	2	46	90	6	1	283	1	1
3	777	2010745145	2010016760	40353740	9212002	2162008	2008	3	64	86	4	1	194	1	2
3	779	2010827042	2010404909	39733043	12222002	2222006	2006	2	38	57	2	1	104	1	2
3	780	2010920631	2010556823	41237421	482003	772005	2005	1	26	100	1	2	100	2	2
3	780	2010920631	2010556823	41237421	482003	7152006	2006	2	39	129	2	1	168	1	2
3	780	2010920631	2010556823	41237421	482003	8272007	2007	3	52	82	1	2	82	2	2
3	782	2010949614	2010493241	40353740	1012003	12282005	2005	1	26	68	1	2	68	2	2
3	782	2010949614	2010493241	40353740	1012003	1282006	2006	2	38	76	4	1	206	1	1
3	782	2010949614	2010493241	40353740	1012003	4122008	2008	3	54	62	2	1	110	1	2
3	782	2010949614	2010493241	40353740	1012003	522009	2009	4	67	64	2	1	106	1	2
3	782	2010949614	2010493241	40353740	1012003	5242010	2010	5	79	126	1	2	126	1	2
3	782	2010949614	2010493241	40353740	1012003	752011	2011	6	93	128	4	1	314	1	1
3	783	2011882939	2010464572	0	112004	1252006	2006	2	35	108	1	2	108	1	2
3	783	2011882939	2010464572	0	112004	12302007	2007	3	47	64	2	1	125	1	2
3	783	2011882939	2010464572	0	112004	2102009	2009	4	61	63	3	1	126	1	2
3	783	2011882939	2010464572	0	112004	3232010	2010	5	74	73	1	2	73	2	2
3	783	2011882939	2010464572	0	112004	3112011	2011	6	86	62	2	1	94	2	2
3	873	2010349575	40616005	34611814	11202000	4292005	2005	3	53	225	1	2	225	1	1
3	877	2010744973	34012237	34611814	7222002	2112006	2006	2	42	96	1	2	96	2	2
3	879	2010920805	38474920	0	822003	12182005	2005	1	28	80	1	2	80	2	2
3	880	2010920821	2010726467	41800806	822003	9182005	2005	1	25	84	1	2	84	2	2
3	880	2010920821	2010726467	41800806	822003	9112006	2006	2	37	67	1	2	67	2	2
3	880	2010920821	2010726467	41800806	822003	8312007	2007	3	48	55	2	1	164	1	2
3	880	2010920821	2010726467	41800806	822003	11192008	2008	4	63	69	3	1	123	1	2
3	880	2010920821	2010726467	41800806	822003	12302009	2009	5	76	108	1	2	108	1	2
3	880	2010920821	2010726467	41800806	822003	1222011	2011	6	89	72	3	1	139	1	2
3	880	2010920821	2010726467	41800806	822003	3202012	2012	7	103	116	2	1	136	1	2
3	902	41504275	22687693	0	11191997	842005	2005	2	92	80	1	2	80	2	2
3	905	41505652	32440679	39150792	1271998	5102005	2005	5	87	159	1	2	159	1	2
3	910	38988705	34012237	34258285	9301997	482005	2005	4	90	166	1	2	166	1	2
3	911	39524665	32440679	39150537	6231997	4152005	2005	5	93	99	1	2	99	2	2
3	911	39524665	32440679	39150537	6231997	512006	2006	6	106	91	5	1	257	1	1
3	914	39501614	28773893	7012395591	211996	7312005	2005	6	113	93	1	2	93	2	2
3	920	2010503106	2010155907	39150677	8252001	4222005	2005	2	43	97	1	2	97	2	2
3	920	2010503106	2010155907	39150677	8252001	562006	2006	3	56	85	4	1	358	1	1
3	920	2010503106	2010155907	39150677	8252001	1292008	2008	4	77	81	2	1	103	1	2
3	920	2010503106	2010155907	39150677	8252001	2172009	2009	5	89	92	1	2	92	2	2
3	920	2010503106	2010155907	39150677	8252001	2222010	2010	6	101	91	3	1	177	1	2
3	920	2010503106	2010155907	39150677	8252001	5252011	2011	7	117	89	2	1	132	1	2
3	921	2010537633	38474920	40614851	1062001	1202006	2006	3	51	49	2	1	158	1	2
3	921	2010537633	38474920	40614851	1062001	3292007	2007	4	65	65	6	1	212	1	1
3	921	2010537633	38474920	40614851	1062001	7312008	2008	5	81	85	1	2	85	2	2
3	921	2010537633	38474920	40614851	1062001	832009	2009	6	93	123	2	1	173	1	2
3	922	64334139	33899899	0	112002	11172006	2006	3	58	60	2	1	123	1	2
3	923	64334147	0	0	222002	7252006	2006	3	53	74	9	1	339	1	1
3	923	64334147	0	0	222002	4122008	2008	4	74	65	1	2	65	2	2
3	923	64334147	0	0	222002	3192009	2009	5	85	73	2	1	93	2	2
3	923	64334147	0	0	222002	432010	2010	6	98	60	4	1	124	1	2
3	923	64334147	0	0	222002	5132011	2011	7	111	81	1	2	81	2	2
3	925	2010745053	34963710	39150677	8252002	9112005	2005	2	36	69	1	2	69	2	2
3	925	2010745053	34963710	39150677	8252002	972006	2006	3	48	101	1	2	101	1	2
3	925	2010745053	34963710	39150677	8252002	9162007	2007	4	60	79	1	2	79	2	2
3	925	2010745053	34963710	39150677	8252002	992008	2008	5	72	82	1	2	82	2	2
3	925	2010745053	34963710	39150677	8252002	9122009	2009	6	84	86	1	2	86	2	2
3	925	2010745053	34963710	39150677	8252002	9142010	2010	7	96	87	1	2	87	2	2
3	926	2010745087	42416255	37198124	952002	792005	2005	1	34	139	1	2	139	1	2
3	926	2010745087	42416255	37198124	952002	952006	2006	2	48	74	1	2	74	2	2
3	927	2011001738	38474920	2010223200	10312002	7312006	2006	2	45	96	1	2	96	2	2
3	927	2011001738	38474920	2010223200	10312002	852007	2007	3	57	109	7	1	398	1	1
3	929	2010920714	2010293088	39431929	4192003	7272005	2005	1	27	92	1	2	92	2	2
3	1001	2010315410	24068942	36725323	142001	8162003	2003	1	31	114	2	1	153	1	2
3	1001	2010315410	24068942	36725323	142001	1122004	2004	2	45	72	2	1	116	1	2
3	1003	2010315436	32677569	41509415	1122001	3232003	2003	1	26	56	1	2	56	2	2
3	1003	2010315436	32677569	41509415	1122001	1242004	2004	2	36	92	3	1	160	1	2
3	1004	2010315444	2251487	33629502	1162001	2222003	2003	1	25	60	1	2	60	2	2
3	1005	2010315451	2251487	35540806	1162001	2242003	2003	1	25	71	1	2	71	2	2
3	1008	2010315485	2251487	B:29403938	1172001	532003	2003	1	27	96	5	1	359	1	1
3	1008	2010315485	2251487	B:29403938	1172001	1292005	2005	2	48	115	3	1	182	1	2
3	1009	2010315493	2251487	40843815	1182001	3162003	2003	1	25	70	2	1	117	1	2
3	1009	2010315493	2251487	40843815	1182001	4112004	2004	2	38	68	1	2	68	2	2
3	1010	2010315501	2251487	P:27909746	1212001	3242003	2003	1	26	95	4	1	173	1	2
3	1010	2010315501	2251487	P:27909746	1212001	692004	2004	2	40	65	3	1	122	1	2
3	1010	2010315501	2251487	P:27909746	1212001	6302005	2005	3	53	87	3	1	136	1	2
3	1010	2010315501	2251487	P:27909746	1212001	8202006	2006	4	66	70	2	1	92	2	2
3	1011	2010315519	2251487	P:35541747	1282001	452003	2003	1	26	71	2	1	92	2	2
3	1011	2010315519	2251487	P:35541747	1282001	3292004	2004	2	38	71	3	1	116	1	2
3	1011	2010315519	2251487	P:35541747	1282001	562005	2005	3	51	69	4	1	135	1	2
3	1011	2010315519	2251487	P:35541747	1282001	742006	2006	4	65	79	7	1	299	1	1
3	1011	2010315519	2251487	P:35541747	1282001	282008	2008	5	84	80	3	1	144	1	2
3	1012	2010315527	2251487	2010278071	1312001	332003	2003	1	25	76	3	1	120	1	2
3	1013	2010315535	2251487	2010278097	212001	572003	2003	1	27	62	3	1	163	1	2
3	1013	2010315535	2251487	2010278097	212001	822004	2004	2	42	152	2	1	184	1	2
3	1014	2010315543	2251487	P:34044917	232001	2112003	2003	1	24	79	2	1	101	1	2
3	1014	2010315543	2251487	P:34044917	232001	2282004	2004	2	36	77	2	1	96	2	2
3	1014	2010315543	2251487	P:34044917	232001	3162005	2005	3	49	78	2	1	125	1	2
3	1014	2010315543	2251487	P:34044917	232001	4302006	2006	4	62	62	1	2	62	2	2
3	1014	2010315543	2251487	P:34044917	232001	3312007	2007	5	73	71	2	1	122	1	2
3	1014	2010315543	2251487	P:34044917	232001	552008	2008	6	87	83	2	1	105	1	2
3	1014	2010315543	2251487	P:34044917	232001	5272009	2009	7	99	92	1	2	92	2	2
3	1015	2010315550	32677569	P:40999567	242001	5232003	2003	1	27	67	1	2	67	2	2
3	1015	2010315550	32677569	P:40999567	242001	5122004	2004	2	39	87	5	1	256	1	1
3	1015	2010315550	32677569	P:40999567	242001	10272005	2005	3	56	73	1	2	73	2	2
3	1015	2010315550	32677569	P:40999567	242001	10152006	2006	4	68	143	2	1	189	1	2
3	1016	2010315568	2251487	38602298	252001	3272003	2003	1	25	65	2	1	86	2	2
3	1016	2010315568	2251487	38602298	252001	3252004	2004	2	37	62	2	1	100	2	2
3	1018	2010347835	32677569	P:42330043	2152001	782003	2003	1	28	154	1	2	154	1	2
3	1018	2010347835	32677569	P:42330043	2152001	9142004	2004	2	42	116	1	2	116	1	2
3	1018	2010347835	32677569	P:42330043	2152001	10182005	2005	3	56	75	3	1	211	1	1
3	1019	2010347843	2251487	29602638	2152001	3112003	2003	1	24	79	1	2	79	2	2
3	1019	2010347843	2251487	29602638	2152001	382004	2004	2	36	69	4	1	224	1	1
3	1019	2010347843	2251487	29602638	2152001	7292005	2005	3	53	80	1	2	80	2	2
3	1021	2010347868	2251487	P:38603098	2162001	312003	2003	1	24	75	1	2	75	2	2
3	1021	2010347868	2251487	P:38603098	2162001	232004	2004	2	35	56	1	2	56	2	2
3	1022	2010347876	2010003057	37657988	2172001	8242003	2003	1	30	87	1	2	87	2	2
3	1022	2010347876	2010003057	37657988	2172001	8282004	2004	2	42	99	1	2	99	2	2
3	1022	2010347876	2010003057	37657988	2172001	9112005	2005	3	54	77	7	1	377	1	1
3	1022	2010347876	2010003057	37657988	2172001	6242007	2007	4	76	72	2	1	119	1	2
3	1022	2010347876	2010003057	37657988	2172001	882008	2008	5	89	87	3	1	158	1	2
3	1025	2010366157	2251487	36727618	2142001	7202003	2003	1	29	89	2	1	112	1	2
3	1025	2010366157	2251487	36727618	2142001	8162004	2004	2	42	61	2	1	166	1	2
3	1027	2010366173	2010003057	37020997	352001	1162004	2004	1	34	128	2	1	176	1	2
3	1027	2010366173	2010003057	37020997	352001	4232005	2005	2	49	126	1	2	126	1	2
3	1027	2010366173	2010003057	37020997	352001	6102006	2006	3	63	69	4	1	241	1	1
3	1028	2010652961	2010003057	7015806859	3142001	6292004	2004	2	39	75	1	2	75	2	2
3	1029	2010366181	2010003057	P:28821213	3162001	5182003	2003	1	26	61	2	1	181	1	2
3	1031	2010366207	2010003057	P:38075404	3172001	632003	2003	1	26	76	1	2	76	2	2
3	1034	2010366223	24068942	38407763	3192001	9182003	2003	1	29	112	3	1	330	1	1
3	1038	2010366264	32677569	P:41510041	3242001	5192003	2003	1	25	106	1	2	106	1	2
3	1038	2010366264	32677569	P:41510041	3242001	6142004	2004	2	38	68	3	1	111	1	2
3	1038	2010366264	32677569	P:41510041	3242001	752005	2005	3	51	94	2	1	118	1	2
3	1039	2010366272	38474920	2010060107	3242001	522003	2003	1	25	76	1	2	76	2	2
3	1039	2010366272	38474920	2010060107	3242001	4132004	2004	2	36	66	3	1	134	1	2
3	1039	2010366272	38474920	2010060107	3242001	6102005	2005	3	50	100	2	1	123	1	2
3	1040	2010366280	32677569	41751462	3252001	5312003	2003	1	26	69	2	1	105	1	2
3	1040	2010366280	32677569	41751462	3252001	6162004	2004	2	38	102	5	1	320	1	1
3	1040	2010366280	32677569	41751462	3252001	282006	2006	3	58	73	1	2	73	2	2
3	1040	2010366280	32677569	41751462	3252001	1262007	2007	4	70	137	1	2	137	1	2
3	1044	2010366322	38073227	33293374	4172001	5282003	2003	1	25	108	3	1	155	1	2
3	1045	2010366330	38073227	P:38407110	4182001	122004	2004	1	32	80	5	1	225	1	1
3	1045	2010366330	38073227	P:38407110	4182001	5272005	2005	2	49	106	1	2	106	1	2
3	1045	2010366330	38073227	P:38407110	4182001	6172006	2006	3	61	60	4	1	225	1	1
3	1046	2010367049	2010003057	P:33292178	4192001	5222003	2003	1	25	92	4	1	185	1	2
3	1049	2010366363	24068942	P:32679078	4222001	612003	2003	1	25	64	2	1	103	1	2
3	1049	2010366363	24068942	P:32679078	4222001	6172004	2004	2	37	97	1	2	97	2	2
3	1049	2010366363	24068942	P:32679078	4222001	6232005	2005	3	50	65	1	2	65	2	2
3	1049	2010366363	24068942	P:32679078	4222001	642006	2006	4	61	80	5	1	213	1	1
3	1049	2010366363	24068942	P:32679078	4222001	10122007	2007	5	77	162	2	1	182	1	2
3	1050	2010366371	2010003057	2010000467	4242001	5122003	2003	1	24	60	2	1	91	2	2
3	1050	2010366371	2010003057	2010000467	4242001	5212004	2004	2	36	59	5	1	176	1	2
3	1051	2010458228	24068942	7015806768	4262001	5122003	2003	1	24	74	4	1	167	1	2
3	1051	2010458228	24068942	7015806768	4262001	8262004	2004	2	40	64	4	1	178	1	2
3	1051	2010458228	24068942	7015806768	4262001	1252005	2005	3	55	130	3	1	207	1	1
3	1052	2010458806	38073227	41432709	4282001	7162003	2003	1	26	113	2	1	143	1	2
3	1052	2010458806	38073227	41432709	4282001	9192004	2004	2	40	106	1	2	106	1	2
3	1052	2010458806	38073227	41432709	4282001	10182005	2005	3	53	63	4	1	169	1	2
3	1052	2010458806	38073227	41432709	4282001	1152007	2007	4	68	65	10	1	268	1	1
3	1054	2010458822	38474920	P:41751132	512001	632003	2003	1	25	74	4	1	244	1	1
3	1055	2010458848	38073227	P:29119302	542001	842003	2003	1	27	73	1	2	73	2	2
3	1055	2010458848	38073227	P:29119302	542001	8102004	2004	2	39	66	3	1	110	1	2
3	1055	2010458848	38073227	P:29119302	542001	8312005	2005	3	51	77	1	2	77	2	2
3	1055	2010458848	38073227	P:29119302	542001	8232006	2006	4	63	60	1	2	60	2	2
3	1056	2010458830	32677569	40816787	542001	6172003	2003	1	25	61	1	2	61	2	2
3	1056	2010458830	32677569	40816787	542001	5192004	2004	2	36	71	3	1	172	1	2
3	1056	2010458830	32677569	40816787	542001	892005	2005	3	51	60	5	1	237	1	1
3	1059	2010458871	38474920	38075370	5102001	392004	2004	1	33	64	1	2	64	2	2
3	1060	2010458889	24068942	A:28738276	5102001	6282003	2003	1	25	76	1	2	76	2	2
3	1060	2010458889	24068942	A:28738276	5102001	6172004	2004	2	37	71	4	1	179	1	2
3	1060	2010458889	24068942	A:28738276	5102001	9202005	2005	3	52	92	4	1	177	1	2
3	1060	2010458889	24068942	A:28738276	5102001	12212006	2006	4	67	94	1	2	94	2	2
3	1060	2010458889	24068942	A:28738276	5102001	12312007	2007	5	79	65	5	1	189	1	2
3	1062	2010458905	32677569	41824301	5152001	782003	2003	1	25	118	1	2	118	1	2
3	1062	2010458905	32677569	41824301	5152001	862004	2004	2	38	121	4	1	232	1	1
3	1063	2010458913	32677569	P:36725380	5162001	6222003	2003	1	25	60	3	1	278	1	1
3	1065	2010458947	2010003057	35540657	5212001	722003	2003	1	25	89	2	1	110	1	2
3	1065	2010458947	2010003057	35540657	5212001	7242004	2004	2	38	70	1	2	70	2	2
3	1065	2010458947	2010003057	35540657	5212001	7122005	2005	3	49	63	1	2	63	2	2
3	1065	2010458947	2010003057	35540657	5212001	6192006	2006	4	60	84	2	1	105	1	2
3	1065	2010458947	2010003057	35540657	5212001	762007	2007	5	73	170	3	1	310	1	1
3	1065	2010458947	2010003057	35540657	5212001	2172009	2009	6	92	67	2	1	107	1	2
3	1065	2010458947	2010003057	35540657	5212001	3112010	2010	7	105	77	2	1	150	1	2
3	1066	2010458939	24068942	25110461	5192001	6232003	2003	1	25	54	2	1	163	1	2
3	1066	2010458939	24068942	25110461	5192001	9102004	2004	2	39	75	2	1	114	1	2
3	1067	2010458954	41633207	41751249	5222001	6212003	2003	1	24	71	1	2	71	2	2
3	1067	2010458954	41633207	41751249	5222001	632004	2004	2	36	62	1	2	62	2	2
3	1067	2010458954	41633207	41751249	5222001	5172005	2005	3	47	81	1	2	81	2	2
3	1067	2010458954	41633207	41751249	5222001	5152006	2006	4	59	101	7	1	358	1	1
3	1067	2010458954	41633207	41751249	5222001	2172008	2008	5	80	146	4	1	278	1	1
3	1070	2010458970	38474920	40820144	5242001	152004	2004	1	31	66	1	2	66	2	2
3	1070	2010458970	38474920	40820144	5242001	12192004	2004	2	42	140	1	2	140	1	2
3	1071	2010458244	22633952	7016179637	5262001	842003	2003	1	26	76	3	1	144	1	2
3	1071	2010458244	22633952	7016179637	5262001	9302004	2004	2	40	69	2	1	109	1	2
3	1071	2010458244	22633952	7016179637	5262001	10182005	2005	3	52	75	1	2	75	2	2
3	1071	2010458244	22633952	7016179637	5262001	10152006	2006	4	64	42	1	2	42	2	2
3	1072	2010458988	24068942	A:40274839	5282001	6242003	2003	1	24	76	2	1	204	1	1
3	1073	2010459002	2010003057	P:28819027	5292001	7122003	2003	1	25	94	3	1	143	1	2
3	1073	2010459002	2010003057	P:28819027	5292001	9172004	2004	2	39	63	3	1	128	1	2
3	1073	2010459002	2010003057	P:28819027	5292001	1152005	2005	3	53	56	4	1	287	1	1
3	1073	2010459002	2010003057	P:28819027	5292001	5242007	2007	4	71	97	1	2	97	2	2
3	1074	2010458996	2010003057	P:40816928	5292001	6282003	2003	1	24	72	4	1	237	1	1
3	1074	2010458996	2010003057	P:40816928	5292001	11252004	2004	2	41	81	5	1	252	1	1
3	1074	2010458996	2010003057	P:40816928	5292001	592006	2006	3	59	76	2	1	126	1	2
3	1080	2010459069	2010003057	38075545	6202001	782003	2003	1	24	96	1	2	96	2	2
3	1080	2010459069	2010003057	38075545	6202001	7232004	2004	2	37	91	1	2	91	2	2
3	1080	2010459069	2010003057	38075545	6202001	7182005	2005	3	48	74	6	1	348	1	1
3	1083	2010459085	32677569	42331132	6232001	7192003	2003	1	24	83	5	1	201	1	1
3	1083	2010459085	32677569	42331132	6232001	11202004	2004	2	40	74	2	1	155	1	2
3	1083	2010459085	32677569	42331132	6232001	1302006	2006	3	55	78	2	1	129	1	2
3	1083	2010459085	32677569	42331132	6232001	3162007	2007	4	68	84	3	1	131	1	2
3	1083	2010459085	32677569	42331132	6232001	572008	2008	5	82	63	1	2	63	2	2
3	1083	2010459085	32677569	42331132	6232001	4232009	2009	6	94	79	1	2	79	2	2
3	1083	2010459085	32677569	42331132	6232001	4232010	2010	7	106	106	1	2	106	1	2
3	1084	2010459093	32677569	41824467	6232001	7202003	2003	1	24	76	1	2	76	2	2
3	1084	2010459093	32677569	41824467	6232001	752004	2004	2	36	55	1	2	55	2	2
3	1084	2010459093	32677569	41824467	6232001	642005	2005	3	47	84	1	2	84	2	2
3	1084	2010459093	32677569	41824467	6232001	662006	2006	4	59	99	1	2	99	2	2
3	1084	2010459093	32677569	41824467	6232001	6212007	2007	5	71	62	1	2	62	2	2
3	1084	2010459093	32677569	41824467	6232001	5292008	2008	6	83	75	3	1	141	1	2
3	1084	2010459093	32677569	41824467	6232001	7302009	2009	7	97	77	6	1	170	1	2
3	1084	2010459093	32677569	41824467	6232001	10242010	2010	8	112	61	4	1	160	1	2
3	1084	2010459093	32677569	41824467	6232001	172012	2012	9	126	67	1	2	67	2	2
3	1085	2010459119	24068942	32678534	6262001	7192003	2003	1	24	97	2	1	117	1	2
3	1085	2010459119	24068942	32678534	6262001	8292004	2004	2	38	92	1	2	92	2	2
3	1085	2010459119	24068942	32678534	6262001	942005	2005	3	50	58	1	2	58	2	2
3	1085	2010459119	24068942	32678534	6262001	892006	2006	4	61	65	1	2	65	2	2
3	1085	2010459119	24068942	32678534	6262001	7162007	2007	5	72	97	1	2	97	2	2
3	1085	2010459119	24068942	32678534	6262001	7272008	2008	6	85	59	7	1	233	1	1
3	1085	2010459119	24068942	32678534	6262001	12222009	2009	7	101	87	1	2	87	2	2
3	1085	2010459119	24068942	32678534	6262001	12282010	2010	8	114	113	3	1	209	1	1
3	1085	2010459119	24068942	32678534	6262001	4292012	2012	9	130	131	3	1	189	1	2
3	1086	2010459127	2010003057	34682575	6272001	7202003	2003	1	24	180	1	2	180	1	2
3	1086	2010459127	2010003057	34682575	6272001	10182004	2004	2	39	82	1	2	82	2	2
3	1086	2010459127	2010003057	34682575	6272001	10202005	2005	3	51	73	1	2	73	2	2
3	1089	2010459143	41633207	41751769	6292001	812003	2003	1	25	62	2	1	83	2	2
3	1089	2010459143	41633207	41751769	6292001	852004	2004	2	37	76	1	2	76	2	2
3	1089	2010459143	41633207	41751769	6292001	872005	2005	3	49	55	2	1	122	1	2
3	1091	2010459176	32677569	41825092	792001	7262003	2003	1	24	159	7	1	327	1	1
3	1094	2010459200	2010003057	35540707	7202001	7202003	2003	1	24	67	3	1	159	1	2
3	1094	2010459200	2010003057	35540707	7202001	1022004	2004	2	38	79	3	1	166	1	2
3	1094	2010459200	2010003057	35540707	7202001	12242005	2005	3	53	75	9	1	328	1	1
3	1095	2010458251	38598736	0	7202001	8102003	2003	1	24	68	4	1	125	1	2
3	1096	201045926	38474920	B:32678294	7212001	152004	2004	1	29	64	2	1	82	2	2
3	1096	201045926	38474920	B:32678294	7212001	12292004	2004	2	41	61	2	1	114	1	2
3	1096	201045926	38474920	B:32678294	7212001	1242006	2006	3	54	77	10	1	333	1	1
3	1097	2010459218	2010003057	P:38601969	7212001	792003	2003	1	23	129	1	2	129	1	2
3	1097	2010459218	2010003057	P:38601969	7212001	8182004	2004	2	36	71	1	2	71	2	2
3	1097	2010459218	2010003057	P:38601969	7212001	7312005	2005	3	48	62	1	2	62	2	2
3	1097	2010459218	2010003057	P:38601969	7212001	6302006	2006	4	59	133	4	1	278	1	1
3	1098	2010459234	2251487	P:36726149	7282001	7182004	2004	1	35	60	2	1	142	1	2
3	1099	2010459242	2010003057	P:29405107	7302001	4272004	2004	1	32	84	6	1	242	1	1
3	1102	2010458269	2010003057	7015806784	832001	1282004	2004	1	29	57	4	1	134	1	2
3	1102	2010458269	2010003057	7015806784	832001	3262005	2005	2	43	60	3	1	141	1	2
3	1102	2010458269	2010003057	7015806784	832001	5272006	2006	3	57	91	3	1	160	1	2
3	1102	2010458269	2010003057	7015806784	832001	872007	2007	4	72	63	5	1	292	1	1
3	1105	2010459283	2251487	41432816	872001	5302003	2003	1	21	115	1	2	115	1	2
3	1105	2010459283	2251487	41432816	872001	6302004	2004	2	34	66	4	1	147	1	2
3	1105	2010459283	2251487	41432816	872001	8292005	2005	3	48	61	4	1	197	1	2
3	1107	2010459309	2010003057	40818585	8112001	832003	2003	1	23	74	4	1	180	1	2
3	1107	2010459309	2010003057	40818585	8112001	1142004	2004	2	38	73	3	1	203	1	1
3	1107	2010459309	2010003057	40818585	8112001	2192006	2006	3	54	103	1	2	103	1	2
3	1107	34112615	25249590	22297949	7191995	492005	2005	7	116	181	1	2	181	1	2
3	1110	2010479117	0	42333435	8212001	512003	2003	1	20	134	2	1	171	1	2
3	1110	2010479117	0	42333435	8212001	7282004	2004	2	35	58	1	2	58	2	2
3	1110	2010479117	0	42333435	8212001	762005	2005	3	46	64	1	2	64	2	2
3	1110	2010479117	0	42333435	8212001	692006	2006	4	57	76	4	1	161	1	2
3	1110	2010479117	0	42333435	8212001	8222007	2007	5	72	69	1	2	69	2	2
3	1110	2010479117	0	42333435	8212001	892008	2008	6	83	117	1	2	117	1	2
3	1110	2010479117	0	42333435	8212001	9172009	2009	7	96	79	1	2	79	2	2
3	1112	2010479125	2251487	34044206	8232001	982003	2003	1	24	123	5	1	241	1	1
3	1113	2010479133	32677569	40999393	912001	1212004	2004	1	28	57	6	1	205	1	1
3	1113	2010479133	32677569	40999393	912001	5282005	2005	2	44	62	2	1	123	1	2
3	1114	2010479141	2251487	40999195	962001	8312003	2003	1	23	133	1	2	133	1	2
3	1114	2010479141	2251487	40999195	962001	10232004	2004	2	37	72	1	2	72	2	2
3	1116	2010479166	2010003057	P:35469121	992001	892003	2003	1	23	76	1	2	76	2	2
3	1117	2010745046	34963710	41237512	8292002	1212006	2006	2	40	90	1	2	90	2	2
3	1118	2010479182	2251487	40816167	9162001	8262003	2003	1	23	115	4	1	175	1	2
3	1118	2010479182	2251487	40816167	9162001	11192004	2004	2	38	78	2	1	99	2	2
3	1118	2010479182	2251487	40816167	9162001	1262005	2005	3	50	82	1	2	82	2	2
3	1118	2010479182	2251487	40816167	9162001	11302006	2006	4	62	82	5	1	179	1	2
3	1119	2010568257	38474920	40816258	9172001	9102003	2003	1	23	88	5	1	183	1	2
3	1121	2010568273	32677569	2010060081	9232001	962003	2003	1	23	85	1	2	85	2	2
3	1123	2010574479	0	B:25996471	10172001	8262003	2003	1	22	76	1	2	76	2	2
3	1123	2010574479	0	B:25996471	10172001	8112004	2004	2	33	89	2	1	109	1	2
3	1123	2010574479	0	B:25996471	10172001	922005	2005	3	46	61	1	2	61	2	2
3	1123	2010574479	0	B:25996471	10172001	8102006	2006	4	57	81	2	1	102	1	2
3	1123	2010574479	0	B:25996471	10172001	8232007	2007	5	70	87	9	1	341	1	1
3	1124	2010568299	32677569	42333666	10172001	1212004	2004	1	27	60	1	2	60	2	2
3	1124	2010568299	32677569	42333666	10172001	12292004	2004	2	38	81	1	2	81	2	2
3	1124	2010568299	32677569	42333666	10172001	12212005	2005	3	50	64	1	2	64	2	2
3	1125	2010568109	32677569	P:42335703	10182001	2182004	2004	1	28	130	1	2	130	1	2
3	1125	2010568109	32677569	P:42335703	10182001	462005	2005	2	41	115	3	1	237	1	1
3	1126	2010568117	0	42336867	10202001	112004	2004	1	26	71	1	2	71	2	2
3	1126	2010568117	0	42336867	10202001	12172004	2004	2	37	59	3	1	161	1	2
3	1126	2010568117	0	42336867	10202001	2282006	2006	3	52	70	3	1	113	1	2
3	1126	2010568117	0	42336867	10202001	3242007	2007	4	65	68	2	1	109	1	2
3	1126	2010568117	0	42336867	10202001	4152008	2008	5	77	54	4	1	240	1	1
3	1126	2010568117	0	42336867	10202001	9112009	2009	6	94	107	1	2	107	1	2
3	1126	2010568117	0	42336867	10202001	9282010	2010	7	107	56	3	1	174	1	2
3	1126	2010568117	0	42336867	10202001	12292011	2011	8	122	66	1	2	66	2	2
3	1128	2010568133	32677569	2010059919	1122001	1232004	2004	1	26	126	3	1	184	1	2
3	1128	2010568133	32677569	2010059919	1122001	4272005	2005	2	41	137	4	1	313	1	1
3	1128	2010568133	32677569	2010059919	1122001	1272006	2006	3	61	65	2	1	175	1	2
3	1129	2010568141	38474920	B:40817652	1122001	5142004	2004	1	30	79	3	1	176	1	2
3	1129	2010568141	38474920	B:40817652	1122001	8132005	2005	2	45	134	2	1	158	1	2
3	1129	2010568141	38474920	B:40817652	1122001	10222006	2006	3	59	154	1	2	154	1	2
3	1129	2010568141	38474920	B:40817652	1122001	12262007	2007	4	73	81	5	1	222	1	1
3	1130	2010568158	33503756	P:27669605	1162001	1212004	2004	1	26	95	1	2	95	2	2
3	1132	2010568174	38474920	38602900	11102001	6202004	2004	1	31	109	2	1	131	1	2
3	1134	2010568190	0	42336529	1222001	1202004	2004	1	25	67	1	2	67	2	2
3	1135	2010568208	2010003057	P:19557099	1252001	812004	2004	1	31	84	2	1	124	1	2
3	1135	2010568208	2010003057	P:19557099	1252001	9132005	2005	2	45	66	2	1	101	1	2
3	1135	2010568208	2010003057	P:19557099	1252001	9242006	2006	3	57	71	5	1	223	1	1
3	1137	2010568224	2010003057	P:36725950	12102001	2202004	2004	1	26	127	1	2	127	1	2
3	1138	2010568232	2010003057	35519255	12212001	1142004	2004	1	24	154	1	2	154	1	2
3	1139	2010652952	0	0	1142001	572003	2003	1	27	80	4	1	320	1	1
3	1139	2010652952	0	0	1142001	162005	2005	2	47	61	2	1	122	1	2
3	1139	2010652952	0	0	1142001	9202005	2005	3	56	69	3	1	111	1	2
3	1139	2010652952	0	0	1142001	10182006	2006	4	69	59	3	1	151	1	2
3	1141	2010654517	2192303	0	222001	12222002	2002	1	22	126	2	1	159	1	2
3	1141	2010654517	2192303	0	222001	2212004	2004	2	36	64	1	2	64	2	2
3	1141	2010654517	2192303	0	222001	232005	2005	3	48	79	8	1	256	1	1
3	1141	2010654517	2192303	0	222001	7262006	2006	4	65	93	7	1	273	1	1
3	1142	2010651525	2188272	0	252001	582003	2003	1	27	69	1	2	69	2	2
3	1142	2010651525	2188272	0	252001	4132004	2004	2	38	75	2	1	100	2	2
3	1142	2010651525	2188272	0	252001	552005	2005	3	51	64	1	2	64	2	2
3	1142	2010651525	2188272	0	252001	492006	2006	4	62	70	1	2	70	2	2
3	1142	2010651525	2188272	0	252001	3222007	2007	5	73	75	2	1	118	1	2
3	1142	2010651525	2188272	0	252001	4242008	2008	6	86	68	4	1	374	1	1
3	1144	38187845	33550039	31936347	5231997	3222006	2006	7	105	167	2	1	190	1	2
3	1145	2010651558	0	0	372001	3252003	2003	1	24	79	1	2	79	2	2
3	1145	2010651558	0	0	372001	3192004	2004	2	36	76	3	1	219	1	1
3	1146	2010651566	0	0	3162001	5112003	2003	1	25	72	1	2	72	2	2
3	1146	2010651566	0	0	3162001	4182004	2004	2	37	71	1	2	71	2	2
3	1147	2010651574	0	0	3312001	3292004	2004	2	35	116	3	1	222	1	1
3	1147	2010651574	0	0	3312001	8112005	2005	3	52	72	1	2	72	2	2
3	1149	2010652861	0	0	4112001	452003	2003	1	23	85	1	2	85	2	2
3	1149	2010652861	0	0	4112001	442004	2004	2	35	62	4	1	195	1	2
3	1149	2010652861	0	0	4112001	7172005	2005	3	51	112	2	1	154	1	2
3	1149	2010652861	0	0	4112001	9222006	2006	4	65	80	1	2	80	2	2
3	1150	2010652879	2216459	0	4162001	152004	2004	1	32	74	4	1	293	1	1
3	1150	2010652879	2216459	0	4162001	8262007	2007	3	76	90	2	1	167	1	2
3	1152	2010652895	2216459	0	452001	1222004	2004	1	33	68	1	2	68	2	2
3	1154	2010652911	2188272	0	5242001	6282003	2003	1	25	108	1	2	108	1	2
3	1154	2010652911	2188272	0	5242001	7262004	2004	2	38	74	2	1	117	1	2
3	1154	2010652911	2188272	0	5242001	942005	2005	3	51	72	1	2	72	2	2
3	1154	2010652911	2188272	0	5242001	8202006	2006	4	62	108	2	1	170	1	2
3	1154	2010652911	2188272	0	5242001	11212007	2007	5	77	102	3	1	170	1	2
3	1154	2010652911	2188272	0	5242001	2192009	2009	6	92	80	2	1	148	1	2
3	1155	2010657316	2192303	0	5302001	7142003	2003	1	25	56	1	2	56	2	2
3	1155	2010657316	2192303	0	5302001	652004	2004	2	36	84	1	2	84	2	2
3	1155	2010657316	2192303	0	5302001	6102005	2005	3	48	59	1	2	59	2	2
3	1155	2010657316	2192303	0	5302001	5222006	2006	4	59	67	1	2	67	2	2
3	1158	41237819	32677569	22297303	10241998	2212005	2005	4	75	234	1	2	234	1	1
3	1158	41237819	32677569	22297303	10241998	7212006	2006	5	92	60	2	1	82	2	2
3	1161	42063552	32522302	33121898	6231999	842005	2005	5	73	171	1	2	171	1	2
3	1161	42063552	32522302	33121898	6231999	1122006	2006	6	88	59	2	1	110	1	2
3	1161	42063552	32522302	33121898	6231999	11292007	2007	7	101	94	2	1	140	1	2
3	1161	42063552	32522302	33121898	6231999	1242009	2009	8	115	93	5	1	203	1	1
3	1171	2010266001	41633207	32357667	9102000	10192005	2005	4	61	123	1	2	123	1	2
3	1182	2010593446	33899899	36732410	1312002	1112005	2005	2	45	126	1	2	126	1	2
3	1184	2010662688	2010238893	36728178	672002	7172005	2005	2	37	74	1	2	74	2	2
3	1184	2010662688	2010238893	36728178	672002	752006	2006	3	48	65	3	1	193	1	2
3	1184	2010662688	2010238893	36728178	672002	10122007	2007	4	64	123	6	1	330	1	1
3	1186	2010745129	2010003057	42063552	9132002	1182005	2005	1	28	201	1	2	201	1	1
3	1186	2010745129	2010003057	42063552	9132002	592006	2006	2	43	64	2	1	123	1	2
3	1186	2010745129	2010003057	42063552	9132002	6152007	2007	3	57	76	2	1	127	1	2
3	1186	2010745129	2010003057	42063552	9132002	7262008	2008	4	70	67	4	1	168	1	2
3	1186	2010745129	2010003057	42063552	9132002	10182009	2009	5	85	82	3	1	174	1	2
3	1186	2010745129	2010003057	42063552	9132002	172011	2011	6	99	80	1	2	80	2	2
3	1187	2010745160	38474920	37904992	10162002	172005	2005	1	26	192	1	2	192	1	2
3	1187	2010745160	38474920	37904992	10162002	4252006	2006	2	42	75	3	1	189	1	2
3	1187	2010745160	38474920	37904992	10162002	842007	2007	3	57	167	2	1	238	1	1
3	1187	2010745160	38474920	37904992	10162002	12262008	2008	4	74	151	3	1	210	1	1
3	1193	2010826978	2010404909	37458304	1292002	9172006	2006	2	45	78	1	2	78	2	2
3	1193	2010826978	2010404909	37458304	1292002	982007	2007	3	56	70	4	1	353	1	1
3	1193	2010826978	2010404909	37458304	1292002	612009	2009	4	77	72	2	1	105	1	2
3	1193	2010826978	2010404909	37458304	1292002	622010	2010	5	89	109	2	1	144	1	2
3	1194	64334659	2010126502	0	662003	5172007	2007	3	47	61	5	1	268	1	1
3	1198	2011882947	0	0	112004	12302006	2006	2	35	65	1	2	65	2	2
3	1198	2011882947	0	0	112004	1252007	2007	3	47	85	1	2	85	2	2
3	1198	2011882947	0	0	112004	1242008	2008	4	59	61	2	1	149	1	2
3	1198	2011882947	0	0	112004	262010	2010	5	73	55	2	1	78	2	2
3	1198	2011882947	0	0	112004	212011	2011	6	85	71	1	2	71	2	2
3	1198	2011882947	0	0	112004	1282012	2012	7	96	99	1	2	99	2	2
3	2002	2010568240	2010003057	38601951	1122002	1222004	2004	1	24	62	4	1	186	1	2
3	2002	2010568240	2010003057	38601951	1122002	562005	2005	2	39	69	2	1	96	2	2
3	2003	2010611891	38598736	40818072	1212002	2232004	2004	1	25	61	3	1	160	1	2
3	2003	2010611891	38598736	40818072	1212002	572005	2005	2	39	92	2	1	113	1	2
3	2003	2010611891	38598736	40818072	1212002	6102006	2006	3	52	88	3	1	125	1	2
3	2003	2010611891	38598736	40818072	1212002	7202007	2007	4	65	73	5	1	214	1	1
3	2003	2010611891	38598736	40818072	1212002	11242008	2008	5	82	128	2	1	171	1	2
3	2003	2010611891	38598736	40818072	1212002	2152010	2010	6	96	103	2	1	105	1	2
3	2004	2010611909	38598736	40817256	1272002	2232004	2004	1	24	79	2	1	99	2	2
3	2004	2010611909	38598736	40817256	1272002	3102005	2005	2	37	64	3	1	105	1	2
3	2004	2010611909	38598736	40817256	1272002	3292006	2006	3	50	96	4	1	211	1	1
3	2004	2010611909	38598736	40817256	1272002	7292007	2007	4	66	111	5	1	361	1	1
3	2004	2010611909	38598736	40817256	1272002	4252009	2009	5	86	65	3	1	188	1	2
3	2005	2010611917	160259407	P:29789864	1272002	642004	2004	1	28	111	3	1	155	1	2
3	2005	2010611917	160259407	P:29789864	1272002	8142005	2005	2	42	70	3	1	201	1	1
3	2005	2010611917	160259407	P:29789864	1272002	1212006	2006	3	58	165	1	2	165	1	2
3	2007	2010611933	160259407	41432691	1292002	3152004	2004	1	25	79	1	2	79	2	2
3	2007	2010611933	160259407	41432691	1292002	3142005	2005	2	37	79	1	2	79	2	2
3	2007	2010611933	160259407	41432691	1292002	342006	2006	3	49	73	2	1	107	1	2
3	2008	2010611941	38598736	40999658	252002	2282004	2004	1	24	98	4	1	209	1	1
3	2008	2010611941	38598736	40999658	252002	6302005	2005	2	40	61	1	2	61	2	2
3	2008	2010611941	38598736	40999658	252002	6112006	2006	3	52	73	6	1	287	1	1
3	2009	2010611958	38598736	36727618	2142002	1272004	2004	1	33	69	2	1	139	1	2
3	2009	2010611958	38598736	36727618	2142002	1222006	2006	2	47	94	2	1	114	1	2
3	2009	2010611958	38598736	36727618	2142002	2142007	2007	3	60	90	1	2	90	2	2
3	2009	2010611958	38598736	36727618	2142002	2122008	2008	4	71	75	1	2	75	2	2
3	2009	2010611958	38598736	36727618	2142002	1252009	2009	5	83	85	4	1	265	1	1
3	2010	2010611966	160259407	37639069	2152002	332004	2004	1	24	79	5	1	221	1	1
3	2010	2010611966	160259407	37639069	2152002	7182005	2005	2	41	73	5	1	304	1	1
3	2010	2010611966	160259407	37639069	2152002	2222007	2007	3	60	75	4	1	139	1	2
3	2010	2010611966	160259407	37639069	2152002	4182008	2008	4	74	76	1	2	76	2	2
3	2012	2010611982	38598736	41509712	2172002	2212004	2004	1	24	83	2	1	130	1	2
3	2012	2010611982	38598736	41509712	2172002	462005	2005	2	37	75	1	2	75	2	2
3	2012	2010611982	38598736	41509712	2172002	3292006	2006	3	49	66	2	1	166	1	2
3	2012	2010611982	38598736	41509712	2172002	6132007	2007	4	63	78	3	1	157	1	2
3	2012	2010611982	38598736	41509712	2172002	8202008	2008	5	78	70	4	1	229	1	1
3	2012	2010611982	38598736	41509712	2172002	1132010	2010	6	94	91	2	1	164	1	2
3	2015	2010612014	160259407	P:34680983	342002	3172004	2004	1	24	114	1	2	114	1	2
3	2015	2010612014	160259407	P:34680983	342002	4172005	2005	2	37	90	1	2	90	2	2
3	2015	2010612014	160259407	P:34680983	342002	4272006	2006	3	49	66	3	1	108	1	2
3	2015	2010612014	160259407	P:34680983	342002	5102007	2007	4	62	99	4	1	184	1	2
3	2015	2010612014	160259407	P:34680983	342002	8122008	2008	5	77	60	2	1	95	2	2
3	2015	2010612014	160259407	P:34680983	342002	8212009	2009	6	89	92	2	1	113	1	2
3	2015	2010612014	160259407	P:34680983	342002	9192010	2010	7	102	65	4	1	265	1	1
3	2016	2010648547	160259407	37020997	372002	4262004	2004	1	25	88	1	2	88	2	2
3	2016	2010648547	160259407	37020997	372002	562005	2005	2	37	73	1	2	73	2	2
3	2018	2010648554	160259407	38603189	3112002	4132004	2004	1	25	71	1	2	71	2	2
3	2018	2010648554	160259407	38603189	3112002	432005	2005	2	36	62	2	1	83	2	2
3	2018	2010648554	160259407	38603189	3112002	412006	2006	3	48	78	2	1	100	2	2
3	2018	2010648554	160259407	38603189	3112002	4232007	2007	4	61	56	3	1	101	1	2
3	2019	2010612030	1HO3906	2010124762	3132002	682004	2004	1	26	109	3	1	215	1	1
3	2019	2010612030	1HO3906	2010124762	3132002	10162005	2005	2	43	81	2	1	102	1	2
3	2019	2010612030	1HO3906	2010124762	3132002	1162006	2006	3	55	62	2	1	66	2	2
3	2019	2010612030	1HO3906	2010124762	3132002	10212007	2007	4	67	83	5	1	381	1	1
3	2019	2010612030	1HO3906	2010124762	3132002	1272010	2010	6	104	95	6	1	235	1	1
3	2020	2010612048	160259407	36727386	3152002	4282004	2004	1	25	75	1	2	75	2	2
3	2020	2010612048	160259407	36727386	3152002	442005	2005	2	36	63	1	2	63	2	2
3	2020	2010612048	160259407	36727386	3152002	3202006	2006	3	48	78	1	2	78	2	2
3	2023	2010612071	160259407	40817124	3212002	5242004	2004	1	26	81	1	2	81	2	2
3	2023	2010612071	160259407	40817124	3212002	5222005	2005	2	38	71	5	1	244	1	1
3	2024	2010612089	1HO3906	2010124812	3222002	562004	2004	1	25	96	2	1	118	1	2
3	2024	2010612089	1HO3906	2010124812	3222002	6132005	2005	2	38	70	2	1	92	2	2
3	2024	2010612089	1HO3906	2010124812	3222002	6202006	2006	3	50	73	1	2	73	2	2
3	2024	2010612089	1HO3906	2010124812	3222002	672007	2007	4	62	71	7	1	262	1	1
3	2025	2010612097	33503756	35540806	3232002	4202004	2004	1	24	88	2	1	108	1	2
3	2026	2010612105	160259407	40816613	3232002	4102004	2004	1	24	86	1	2	86	2	2
3	2026	2010612105	160259407	40816613	3232002	4102005	2005	2	36	81	2	1	102	1	2
3	2026	2010612105	160259407	40816613	3232002	4242006	2006	3	49	90	3	1	167	1	2
3	2026	2010612105	160259407	40816613	3232002	782007	2007	4	63	101	1	2	101	1	2
3	2028	2010612121	33548561	40816787	3272002	6172004	2004	1	26	87	2	1	109	1	2
3	2030	2010648570	160259407	40999765	3282002	8212004	2004	1	28	68	1	2	68	2	2
3	2030	2010648570	160259407	40999765	3282002	872005	2005	2	40	63	1	2	63	2	2
3	2033	2010648430	1HO3906	2010124580	452002	7232004	2004	1	27	64	2	1	86	2	2
3	2033	2010648430	1HO3906	2010124580	452002	7202005	2005	2	39	73	2	1	108	1	2
3	2033	2010648430	1HO3906	2010124580	452002	892006	2006	3	52	65	2	1	88	2	2
3	2035	2010648455	0	33293374	492002	5222004	2004	1	25	98	1	2	98	2	2
3	2035	2010648455	0	33293374	492002	652005	2005	2	37	113	1	2	113	1	2
3	2036	2010648463	0	33293374	492002	682004	2004	1	25	76	1	2	76	2	2
3	2037	2010648471	1HO3906	P:41510041	4152002	5202004	2004	1	25	94	3	1	148	1	2
3	2037	2010648471	1HO3906	P:41510041	4152002	7222005	2005	2	39	118	4	1	234	1	1
3	2037	2010648471	1HO3906	P:41510041	4152002	1272006	2006	3	55	96	1	2	96	2	2
3	2038	2010648489	0	P:40999260	4182002	662004	2004	1	25	56	2	1	75	2	2
3	2038	2010648489	0	P:40999260	4182002	5292005	2005	2	37	70	1	2	70	2	2
3	2038	2010648489	0	P:40999260	4182002	5112006	2006	3	48	86	1	2	86	2	2
3	2038	2010648489	0	P:40999260	4182002	542007	2007	4	60	116	1	2	116	1	2
3	2039	2010648497	0	37657988	4192002	5172004	2004	1	24	68	2	1	90	2	2
3	2039	2010648497	0	37657988	4192002	5232005	2005	2	37	75	4	1	135	1	2
3	2039	2010648497	0	37657988	4192002	7142006	2006	3	50	73	1	2	73	2	2
3	2040	2010648505	33548561	2010124622	4212002	7182004	2004	1	26	85	6	1	400	1	1
3	2040	2010648505	33548561	2010124622	4212002	632006	2006	2	49	95	1	2	95	2	2
3	2040	2010648505	33548561	2010124622	4212002	6272007	2007	3	62	60	4	1	276	1	1
3	2041	2010840169	1HO3906	2010124796	4212002	7162004	2004	1	26	66	1	2	66	2	2
3	2041	2010840169	1HO3906	2010124796	4212002	6282005	2005	2	38	76	2	1	117	1	2
3	2041	2010840169	1HO3906	2010124796	4212002	7242006	2006	3	51	70	3	1	173	1	2
3	2042	2010648513	0	P:33293051	4222002	5222004	2004	1	25	88	1	2	88	2	2
3	2042	2010648513	0	P:33293051	4222002	5302005	2005	2	37	90	1	2	90	2	2
3	2042	2010648513	0	P:33293051	4222002	622006	2006	3	49	88	1	2	88	2	2
3	2042	2010648513	0	P:33293051	4222002	682007	2007	4	61	69	3	1	134	1	2
3	2042	2010648513	0	P:33293051	4222002	7302008	2008	5	75	68	1	2	68	2	2
3	2042	2010648513	0	P:33293051	4222002	7102009	2009	6	86	93	2	1	155	1	2
3	2043	2010648521	160259407	41751777	4232002	542004	2004	1	24	83	2	1	102	1	2
3	2043	2010648521	160259407	41751777	4232002	5222005	2005	2	36	74	3	1	117	1	2
3	2043	2010648521	160259407	41751777	4232002	6262006	2006	3	50	61	3	1	110	1	2
3	2043	2010648521	160259407	41751777	4232002	7212007	2007	4	62	63	1	2	63	2	2
3	2043	2010648521	160259407	41751777	4232002	6282008	2008	5	74	126	2	1	147	1	2
3	2043	2010648521	160259407	41751777	4232002	8312009	2009	6	88	118	1	2	118	1	2
3	2043	2010648521	160259407	41751777	4232002	1012010	2010	7	101	70	1	2	70	2	2
3	2044	2010648539	33548561	2010060172	4252002	5192004	2004	1	24	70	1	2	70	2	2
3	2044	2010648539	33548561	2010060172	4252002	4302005	2005	2	36	80	1	2	80	2	2
3	2044	2010648539	33548561	2010060172	4252002	4222006	2006	3	47	74	1	2	74	2	2
3	2044	2010648539	33548561	2010060172	4252002	462007	2007	4	59	59	1	2	59	2	2
3	2044	2010648539	33548561	2010060172	4252002	362008	2008	5	70	102	1	2	102	1	2
3	2044	2010648539	33548561	2010060172	4252002	3162009	2009	6	82	107	1	2	107	1	2
3	2044	2010648539	33548561	2010060172	4252002	4102010	2010	7	95	70	2	1	91	2	2
3	2045	2010718720	160259407	P:38407110	4252002	11292004	2004	1	31	74	4	1	159	1	2
3	2045	2010718720	160259407	P:38407110	4252002	2152006	2006	2	45	63	1	2	63	2	2
3	2045	2010718720	160259407	P:38407110	4252002	1222007	2007	3	56	79	5	1	196	1	2
3	2045	2010718720	160259407	P:38407110	4252002	5152008	2008	4	72	72	4	1	159	1	2
3	2045	2010718720	160259407	P:38407110	4252002	7312009	2009	5	87	85	2	1	105	1	2
3	2045	2010718720	160259407	P:38407110	4252002	8182010	2010	6	99	69	3	1	139	1	2
3	2046	2010718738	0	P:34681551	4262002	5212004	2004	1	24	57	1	2	57	2	2
3	2047	2010718746	160259407	32811218	4282002	542004	2004	1	24	74	1	2	74	2	2
3	2047	2010718746	160259407	32811218	4282002	3292005	2005	2	35	75	2	1	95	2	2
3	2047	2010718746	160259407	32811218	4282002	3312006	2006	3	47	85	2	1	141	1	2
3	2047	2010718746	160259407	32811218	4282002	5262007	2007	4	60	81	1	2	81	2	2
3	2049	2010718753	1HO3906	2010124549	522002	6112004	2004	1	25	63	2	1	82	2	2
3	2049	2010718753	1HO3906	2010124549	522002	5262005	2005	2	36	77	1	2	77	2	2
3	2049	2010718753	1HO3906	2010124549	522002	5212006	2006	3	48	113	4	1	240	1	1
3	2049	2010718753	1HO3906	2010124549	522002	10162007	2007	4	65	117	5	1	271	1	1
3	2051	2010718779	1HO3906	41824046	552002	6202004	2004	1	25	77	4	1	238	1	1
3	2053	2010718795	1HO3906	29602638	5102002	7312004	2004	1	26	65	1	2	65	2	2
3	2053	2010718795	1HO3906	29602638	5102002	7102005	2005	2	38	78	1	2	78	2	2
3	2053	2010718795	1HO3906	29602638	5102002	762006	2006	3	49	81	8	1	297	1	1
3	2056	2010718803	160259407	25110461	5122002	8182004	2004	1	27	66	1	2	66	2	2
3	2056	2010718803	160259407	25110461	5122002	822005	2005	2	38	87	5	1	222	1	1
3	2056	2010718803	160259407	25110461	5122002	12232006	2006	3	55	92	4	1	144	1	2
3	2056	2010718803	160259407	25110461	5122002	2172008	2008	4	69	112	3	1	160	1	2
3	2056	2010718803	160259407	25110461	5122002	512009	2009	5	83	79	2	1	132	1	2
3	2056	2010718803	160259407	25110461	5122002	6262010	2010	6	97	76	2	1	126	1	2
3	2057	2010718811	1HO3906	P:36725380	5172002	6232004	2004	1	25	72	3	1	134	1	2
3	2057	2010718811	1HO3906	P:36725380	5172002	8132005	2005	2	38	71	5	1	250	1	1
3	2057	2010718811	1HO3906	P:36725380	5172002	2152007	2007	3	56	53	3	1	205	1	1
3	2058	2010718829	1HO3906	2010124614	5212002	742004	2004	1	25	133	2	1	202	1	1
3	2058	2010718829	1HO3906	2010124614	5212002	10262005	2005	2	41	76	4	1	185	1	2
3	2058	2010718829	1HO3906	2010124614	5212002	222007	2007	3	56	153	1	2	153	1	2
3	2060	2010718845	33548561	P:41751272	5232002	6212004	2004	1	24	71	4	1	242	1	1
3	2061	2010718852	0	P:38603098	5292002	11272004	2004	1	29	137	2	1	260	1	1
3	2062	2010718860	0	A:40274839	5312002	7292004	2004	1	25	118	1	2	118	1	2
3	2063	2010718878	1HO3906	41522582	612002	6262004	2004	1	24	69	1	2	69	2	2
3	2063	2010718878	1HO3906	41522582	612002	6152005	2005	2	36	59	2	1	81	2	2
3	2063	2010718878	1HO3906	41522582	612002	6112006	2006	3	48	87	5	1	231	1	1
3	2063	2010718878	1HO3906	41522582	612002	9262007	2007	4	63	65	7	1	246	1	1
3	2063	2010718878	1HO3906	41522582	612002	242009	2009	5	80	65	6	1	202	1	1
3	2064	2010718886	1HO3906	P:41824905	622002	932004	2004	1	27	64	1	2	64	2	2
3	2066	2010718894	1HO3906	40820060	692002	832004	2004	1	25	123	4	1	291	1	1
3	2067	2010718902	1HO3906	41432832	6102002	12302004	2004	1	30	101	1	2	101	1	2
3	2068	201071890	160259407	P:35541747	6142002	6242004	2004	1	24	62	3	1	104	1	2
3	2069	2010718928	1HO3906	2010124606	6152002	6242004	2004	1	24	66	1	2	66	2	2
3	2069	2010718928	1HO3906	2010124606	6152002	662005	2005	2	35	66	1	2	66	2	2
3	2069	2010718928	1HO3906	2010124606	6152002	5162006	2006	3	47	76	10	1	325	1	1
3	2069	2010718928	1HO3906	2010124606	6152002	172008	2008	4	66	62	2	1	95	2	2
3	2069	2010718928	1HO3906	2010124606	6152002	1212009	2009	5	79	95	3	1	176	1	2
3	2069	2010718928	1HO3906	2010124606	6152002	4192010	2010	6	94	68	2	1	110	1	2
3	2069	2010718928	1HO3906	2010124606	6152002	5142011	2011	7	106	89	4	1	167	1	2
3	2070	2010718936	1HO3906	41824137	6172002	7192004	2004	1	25	73	2	1	112	1	2
3	2070	2010718936	1HO3906	41824137	6172002	8202005	2005	2	38	155	2	1	205	1	1
3	2070	2010718936	1HO3906	41824137	6172002	12152006	2006	3	53	96	2	1	116	1	2
3	2071	2010718944	1HO3906	41824467	6172002	6222004	2004	1	24	68	1	2	68	2	2
3	2071	2010718944	1HO3906	41824467	6172002	662005	2005	2	35	96	1	2	96	2	2
3	2071	2010718944	1HO3906	41824467	6172002	6232006	2006	3	48	64	4	1	297	1	1
3	2071	2010718944	1HO3906	41824467	6172002	1202008	2008	4	67	65	1	2	65	2	2
3	2071	2010718944	1HO3906	41824467	6172002	12272008	2008	5	78	78	1	2	78	2	2
3	2072	2010725378	160259407	2010124770	6172002	6202004	2004	1	24	70	1	2	70	2	2
3	2073	2010718951	160259407	41824343	6182002	6252004	2004	1	24	82	4	1	139	1	2
3	2073	2010718951	160259407	41824343	6182002	8202005	2005	2	38	80	2	1	102	1	2
3	2074	2010730543	1HO3906	41510108	6232002	7112004	2004	1	24	74	1	2	74	2	2
3	2074	2010730543	1HO3906	41510108	6232002	762005	2005	2	36	61	2	1	81	2	2
3	2074	2010730543	1HO3906	41510108	6232002	7142006	2006	3	48	75	4	1	182	1	2
3	2076	2010718969	160259407	33294323	6262002	882004	2004	1	25	63	1	2	63	2	2
3	2076	2010718969	160259407	33294323	6262002	752005	2005	2	36	96	1	2	96	2	2
3	2076	2010718969	160259407	33294323	6262002	7142006	2006	3	48	90	2	1	190	1	2
3	2076	2010718969	160259407	33294323	6262002	10272007	2007	4	64	117	3	1	164	1	2
3	2078	2010718985	160259407	P:28819027	6272002	9162004	2004	1	26	80	5	1	283	1	1
3	2078	2010718985	160259407	P:28819027	6272002	3302006	2006	2	45	93	2	1	114	1	2
3	2078	2010718985	160259407	P:28819027	6272002	4242007	2007	3	57	83	2	1	123	1	2
3	2078	2010718985	160259407	P:28819027	6272002	5252008	2008	4	70	72	4	1	286	1	1
3	2079	2010718993	1HO3906	42331132	6282002	7252004	2004	1	24	79	1	2	79	2	2
3	2079	2010718993	1HO3906	42331132	6282002	7222005	2005	2	36	64	1	2	64	2	2
3	2080	2010719009	160259407	41751769	752002	12102004	2004	1	29	170	1	2	170	1	2
3	2082	2010719025	1HO3906	42332668	782002	852004	2004	1	24	74	2	1	94	2	2
3	2082	2010719025	1HO3906	42332668	782002	8152005	2005	2	37	112	3	1	195	1	2
3	2083	2010730675	160259407	41824301	782002	872004	2004	1	24	72	1	2	72	2	2
3	2083	2010730675	160259407	41824301	782002	7312005	2005	2	36	80	6	1	207	1	1
3	2083	2010730675	160259407	41824301	782002	11262006	2006	3	52	85	3	1	127	1	2
3	2083	2010730675	160259407	41824301	782002	172008	2008	4	65	61	5	1	187	1	2
3	2083	2010730675	160259407	41824301	782002	4122009	2009	5	81	157	2	1	198	1	2
3	2085	2010730691	1HO3906	P:41823923	772002	7312004	2004	1	24	85	1	2	85	2	2
3	2085	2010730691	1HO3906	P:41823923	772002	7262005	2005	2	36	118	4	1	221	1	1
3	2088	2010730725	160259407	35540707	792002	7272004	2004	1	24	88	1	2	88	2	2
[truncated: 22,911 more rows]
